# Supplementary material for: Effects of Milk Polar Lipids on DSS-Induced Colitis Severity Are Dependent on Dietary Fat Content
Source: Nutrients. 2022 Dec 3;14(23):5145. doi: 10.3390/nu14235145 (PMC9738862; doi:10.3390/nu14235145)
Supplement: Supplementary file 1 [file nutrients-14-05145-s001.zip]

Archive with 5 entries (5 files):
- Supplemental Table S1. PCR Primer Sequences.pdf
- Supplemental Table S2.Colon RNAseq DEG results.xlsx
- Supplemental Table S3. Lipid Classes Lipidomics ANOVA.pdf
- Supplemental Table S4. Species specific Lipidomics ANOVA.pdf
- Supplemental Fig 1 DAI Components.tiff
