# Supplementary material for: Effects of Milk Polar Lipids on DSS-Induced Colitis Severity Are Dependent on Dietary Fat Content
Source: Nutrients. 2022 Dec 3;14(23):5145. doi: 10.3390/nu14235145 (PMC9738862; doi:10.3390/nu14235145)
Supplement: Supplementary file 1 [file nutrients-14-05145-s001.zip › Supplemental Table S2.Colon RNAseq DEG results.xlsx]

## Sheet: DEresults_CB_9.25.21
Table S2. RNA-Seq Differentially Expressed Genes in Colon
ensembl_gene_id	description	log2FoldChange_LFD0vHFD0	log2FoldChange_LFD2vLFD0	log2FoldChange_HFD2vHFD0	log2FoldChange_LFD0vHFD0_F	log2FoldChange_LFD2vLFD0_F	log2FoldChange_HFD2vHFD0_F	log2FoldChange_LFD0vHFD0_M	log2FoldChange_LFD2vLFD0_M	log2FoldChange_HFD2vHFD0_M	log2FoldChange_LFD0vHFD0_MvF	log2FoldChange_LFD2vLFD0_MvF	log2FoldChange_HFD2vHFD0_MvF	padj_LFD0vHFD0	padj_LFD2vLFD0	padj_HFD2vHFD0	padj_LFD0vHFD0_F	padj_LFD2vLFD0_F	padj_HFD2vHFD0_F	padj_LFD0vHFD0_M	padj_LFD2vLFD0_M	padj_HFD2vHFD0_M	padj_LFD0vHFD0_MvF	padj_LFD2vLFD0_MvF	padj_HFD2vHFD0_MvF
ENSMUSG00000048699	keratin 90 [Source:MGI Symbol;Acc:MGI:3045312]	-4.08682e-06	0.00456116	-0.00146517	9.19642e-05	-1.42692e-05	0.000336495	-3.17501	0.245041	-4.21898	-1.78451	0.112075	-0.0539539	0.999947	0.695151	0.826741	0.996998	1	0.997996	0.0106648	0.0363482	0.00461106	0.0425201	0.0580498	0.424606
ENSMUSG00000056071	S100 calcium binding protein A9 (calgranulin B) [Source:MGI Symbol;Acc:MGI:1338947]	1.49834e-07	0.00383423	-0.219189	0.000131554	1.10833e-07	-0.00218182	-0.00354209	1.75253	-4.12376	-0.155053	0.0815519	-0.00308001	0.999947	0.612865	0.177948	0.996998	1	0.927388	0.579677	0.00484159	0.00937131	0.0990564	0.0679335	0.999271
ENSMUSG00000043613	matrix metallopeptidase 3 [Source:MGI Symbol;Acc:MGI:97010]	-5.21816e-06	0.00859346	-0.218072	0.000198808	-2.3803e-06	-0.0036136	-0.0347428	2.98754	-3.2046	-0.903785	0.192403	-0.0024234	0.999947	0.480151	0.177948	0.996998	1	0.927631	0.272013	0.00149531	0.00668644	0.0725654	0.0255414	0.999271
ENSMUSG00000056054	S100 calcium binding protein A8 (calgranulin A) [Source:MGI Symbol;Acc:MGI:88244]	-6.75386e-07	0.00489868	-0.0659464	0.00015116	-1.71798e-06	-0.00187793	-0.0795885	4.69096	-2.92166	-1.32832	0.134595	-0.00261933	0.999947	0.545691	0.325553	0.996998	1	0.952497	0.272013	0.000626945	0.0191512	0.0425201	0.0149812	0.999271
ENSMUSG00000029380	chemokine (C-X-C motif) ligand 1 [Source:MGI Symbol;Acc:MGI:108068]	-6.40885e-06	0.0107379	-0.425735	0.000143596	6.74898e-07	-0.00484617	-0.00433863	2.33482	-2.71601	-0.0880156	0.155531	-0.00106862	0.999947	0.431545	0.0991958	0.996998	1	0.878656	0.467662	0.00265623	0.0165585	0.171928	0.0487102	0.999271
ENSMUSG00000007682	deiodinase, iodothyronine, type II [Source:MGI Symbol;Acc:MGI:1338833]	-8.12516e-06	0.00483329	-0.83776	7.45603e-05	-4.86684e-06	-0.00567683	-0.00143769	0.218886	-2.16153	-0.0187001	0.0915975	-0.000669844	0.999947	0.705469	0.0520344	0.996998	1	0.82498	0.668144	0.0529049	0.0254675	0.416195	0.16873	0.999271
ENSMUSG00000076536	immunoglobulin kappa variable 4-86 [Source:MGI Symbol;Acc:MGI:2685305]	-1.62816e-05	0.000327215	-0.494104	-9.93225e-05	1.68854e-05	-0.00178279	-0.00356745	-0.0643337	-1.90964	-0.00309389	-0.0708164	-0.00177425	0.999947	0.983176	0.0991958	0.996998	1	0.958474	0.557614	0.366222	0.0353683	0.774873	0.157311	0.999271
ENSMUSG00000076583	immunoglobulin kappa chain variable 8-24 [Source:MGI Symbol;Acc:MGI:4947958]	-4.5589e-06	-0.00523522	-0.00115956	0.000102321	-5.4143e-06	0.00757262	-8.80277e-05	-0.123252	-1.85977	-0.00638001	-0.041075	-2.52465	0.999947	0.607686	0.826741	0.996998	1	0.694008	0.980536	0.164283	0.0332259	0.62331	0.527927	0.0252627
ENSMUSG00000019987	arginase, liver [Source:MGI Symbol;Acc:MGI:88070]	2.53494e-06	0.00863471	-0.00704408	0.000512056	-5.82602e-06	-0.00553724	-0.00046582	0.461701	-1.72039	-0.0630826	0.219254	-0.00475117	0.999947	0.702485	0.605962	0.996998	1	0.959098	0.81834	0.0237663	0.00400605	0.214893	0.130956	0.655428
ENSMUSG00000029371	chemokine (C-X-C motif) ligand 5 [Source:MGI Symbol;Acc:MGI:1096868]	-3.25333e-06	0.00380261	-0.0351289	0.000154806	-1.51694e-05	-0.00276639	-0.013634	1.50824	-1.71444	-0.281031	0.179992	-0.00133848	0.999947	0.733044	0.41014	0.996998	1	0.938751	0.340824	0.00517835	0.0354516	0.0990564	0.0180723	0.999271
ENSMUSG00000025746	interleukin 6 [Source:MGI Symbol;Acc:MGI:96559]	-4.64316e-06	0.00724859	-2.69932	3.94522e-05	-3.03032e-07	-0.00514228	-0.000343898	0.429429	-1.65298	-0.00708293	0.072526	-0.000415041	0.999947	0.43586	0.012546	0.996998	1	0.687066	0.885414	0.0176261	0.036326	0.581181	0.129887	0.999271
ENSMUSG00000038295	autophagy related 9B [Source:MGI Symbol;Acc:MGI:2685420]	-4.72884e-06	0.0092515	-0.00579043	0.000435136	-1.85822e-05	-0.00282707	-0.00452556	0.889929	-1.60335	-0.650185	0.415556	-0.00322809	0.999947	0.630743	0.663207	0.996998	1	0.977729	0.340824	0.00378324	0.0121179	0.0725654	0.0264982	0.781064
ENSMUSG00000030111	alpha-2-macroglobulin [Source:MGI Symbol;Acc:MGI:2449119]	-7.07753e-06	0.00575973	-0.149549	0.000173776	-3.37068e-06	-0.00147245	-0.182451	2.36314	-1.55417	-2.25695	0.133048	-0.00189721	0.999947	0.549784	0.198584	0.996998	1	0.972618	0.180607	0.00315816	0.042213	0.0367703	0.0351841	0.999271
ENSMUSG00000038067	colony stimulating factor 3 (granulocyte) [Source:MGI Symbol;Acc:MGI:1339751]	-5.22894e-06	0.00667229	-0.186904	7.28645e-05	2.62473e-06	-0.00261218	-0.00535633	1.52761	-1.31775	-0.0372559	0.0857341	-0.00224864	0.999947	0.447209	0.198584	0.996998	1	0.910146	0.499763	0.00561701	0.0426239	0.272389	0.0817271	0.999271
ENSMUSG00000014782	pleckstrin homology domain containing, family G (with RhoGef domain) member 4 [Source:MGI Symbol;Acc:MGI:2142544]	-1.49785e-05	0.00215451	-0.00429313	0.000255708	-2.89471e-05	0.00378992	-0.000536695	0.121826	-1.22136	-0.026342	0.129255	-0.0135475	0.999947	0.944274	0.775271	0.996998	1	0.974231	0.776076	0.346194	0.0184161	0.420193	0.301286	0.43573
ENSMUSG00000042845	WAP four-disulfide core domain 12 [Source:MGI Symbol;Acc:MGI:2183434]	-5.03941e-06	0.00757391	-0.216867	6.13014e-05	-4.18363e-08	-0.00299579	-0.000684023	0.532591	-1.19445	-0.0121744	0.0825686	-0.00078953	0.999947	0.439768	0.177948	0.996998	1	0.873981	0.800496	NA	0.0491679	0.481696	NA	0.999271
ENSMUSG00000052353	cell migration inducing protein, hyaluronan binding [Source:MGI Symbol;Acc:MGI:2443629]	-8.94713e-06	0.00873231	-0.0421158	0.000157771	4.45771e-06	-0.00311969	-0.00612993	0.490308	-1.03709	-0.106202	0.110733	-0.00119571	0.999947	0.544557	0.325553	0.996998	1	0.952497	0.368911	0.0155078	0.0491679	0.146376	0.164988	0.999271
ENSMUSG00000067750	KH domain containing 1A [Source:MGI Symbol;Acc:MGI:2676610]	-1.3281e-05	0.00901356	-0.0220501	7.20217e-05	-2.39214e-06	-0.000754016	-0.0175026	0.757653	-0.920256	-0.0503286	0.122255	-0.00228669	0.999947	0.455618	0.521821	0.996998	1	0.989132	0.335814	0.00990946	0.0616657	0.251533	0.0823495	0.999271
ENSMUSG00000001131	tissue inhibitor of metalloproteinase 1 [Source:MGI Symbol;Acc:MGI:98752]	-9.23189e-06	0.00671398	-0.0472138	0.000167093	-6.04346e-06	-0.00337328	-0.031076	0.802711	-0.670621	-0.356549	0.156703	-0.00093533	0.999947	0.605751	0.325553	0.996998	1	0.93576	0.272013	0.00885079	0.0801683	0.0990564	0.0631306	0.999271
ENSMUSG00000004371	interleukin 11 [Source:MGI Symbol;Acc:MGI:107613]	-6.89007e-06	0.0109204	-0.576688	7.00957e-05	-1.50935e-06	-0.00880905	-0.00612602	3.04606	-0.585014	-0.0310525	0.189031	-0.00025801	0.999947	0.433078	0.0805818	0.996998	1	0.654061	0.400857	0.00149531	0.093592	0.329846	0.0262341	0.999271
ENSMUSG00000057604	LIM and cysteine-rich domains 1 [Source:MGI Symbol;Acc:MGI:1353635]	-5.61444e-05	0.0294312	-0.007481	-8.60989e-05	7.35498e-05	0.000130128	-0.00165652	0.177285	-0.548413	-0.0236968	0.0218455	-0.00433326	0.999947	0.484758	0.595265	0.996998	1	0.999733	0.557614	0.185701	0.0191512	0.574743	0.900434	0.729436
ENSMUSG00000040809	chitinase-like 3 [Source:MGI Symbol;Acc:MGI:1330860]	-5.40251e-06	0.00171	-0.149345	8.21768e-05	-4.41477e-07	-0.00150912	-0.00633913	1.42383	-0.543904	-0.052906	0.0815656	-0.00123945	0.999947	0.871344	0.198584	0.996998	1	0.95583	0.475186	0.00586802	0.0994372	0.202912	0.0655707	0.999271
ENSMUSG00000058427	chemokine (C-X-C motif) ligand 2 [Source:MGI Symbol;Acc:MGI:1340094]	7.49409e-06	0.00283808	-0.00703099	0.000210374	-1.07957e-06	-0.00238536	-0.000630685	2.02009	-0.530915	-0.223706	0.109957	-0.00086861	0.999947	0.778578	0.765533	0.996998	1	0.935408	0.790036	0.00399612	0.0994372	0.0990564	0.0564953	0.999271
ENSMUSG00000035373	chemokine (C-C motif) ligand 7 [Source:MGI Symbol;Acc:MGI:99512]	-7.23558e-06	0.0166651	-0.0274677	0.000207871	-3.59974e-06	-0.00465392	-0.00126253	2.20227	-0.494132	-0.0665538	0.262254	-0.000824643	0.999947	0.392237	0.401302	0.996998	1	0.920551	0.613244	0.00165606	0.0872249	0.208055	0.0264071	0.999271
ENSMUSG00000026822	lipocalin 2 [Source:MGI Symbol;Acc:MGI:96757]	-5.1222e-06	0.0104836	-0.031386	0.00018446	-5.43199e-06	-0.00419694	-0.00767578	2.90338	-0.442598	-0.231391	0.225609	-0.000709563	0.999947	0.43586	0.401302	0.996998	1	0.91291	0.368911	0.00149531	0.0994372	0.0992005	0.0190046	0.999271
ENSMUSG00000022015	tumor necrosis factor (ligand) superfamily, member 11 [Source:MGI Symbol;Acc:MGI:1100089]	-1.74289e-05	0.0057015	-0.014181	2.01508e-05	3.71104e-06	-0.0049785	-0.000254553	0.0843398	-0.325052	-0.00880583	0.0415804	-0.00126648	0.999947	0.819863	0.401302	0.997498	1	0.952497	0.947994	0.492126	0.0861371	0.691465	0.727277	0.999271
ENSMUSG00000026580	selectin, platelet [Source:MGI Symbol;Acc:MGI:98280]	-1.34667e-05	0.0131507	-0.0801028	0.00015801	1.02493e-05	-0.00561436	-0.00302552	0.431066	-0.310263	-0.0563818	0.105092	-0.000694153	0.999947	0.462469	0.209487	0.996998	1	0.892673	0.467662	0.0200781	0.107705	0.231961	0.233552	0.999271
ENSMUSG00000054555	a disintegrin and metallopeptidase domain 12 (meltrin alpha) [Source:MGI Symbol;Acc:MGI:105378]	-1.99592e-05	0.0122118	-0.00339927	0.000163977	1.50061e-05	0.00329977	-0.00307416	0.258599	-0.255898	-0.0479991	0.0768444	-0.00404556	0.999947	0.537374	0.784622	0.996998	1	0.968148	0.402358	0.0747515	0.0994372	0.252145	0.446141	0.77242
ENSMUSG00000026073	interleukin 1 receptor, type II [Source:MGI Symbol;Acc:MGI:96546]	4.80511e-06	0.00610545	-0.0139075	0.000280768	-6.86606e-06	-0.00483621	-0.000495183	1.07249	-0.254972	-0.129153	0.187289	-0.000639039	0.999947	0.663149	0.586639	0.996998	1	0.901817	0.776076	0.00601327	0.152452	0.13169	0.0486221	0.999271
ENSMUSG00000037095	leucine-rich alpha-2-glycoprotein 1 [Source:MGI Symbol;Acc:MGI:1924155]	-3.1332e-06	0.0117809	-0.00432959	0.000222012	-5.24663e-06	-0.000151503	-0.00123357	2.81916	-0.239775	-0.143269	0.218761	-0.00161783	0.999947	0.411177	0.783251	0.996998	1	0.998782	0.668144	0.00149531	0.173529	0.128053	0.020588	0.999271
ENSMUSG00000090665	glutamate decarboxylase 1, pseudogene [Source:MGI Symbol;Acc:MGI:95633]	3.04625e-06	0.00431847	-0.000470568	0.000119879	-1.21317e-05	0.00242799	-5.14773e-05	0.205066	-0.237892	-0.00527715	0.110774	-0.0190554	0.999947	0.727486	0.900016	0.996998	1	0.95511	0.986901	NA	0.216094	NA	NA	0.570539
ENSMUSG00000044645	predicted gene 7334 [Source:MGI Symbol;Acc:MGI:3647393]	-2.11223e-05	-0.000738459	-0.00168996	1.39268e-05	-3.28664e-07	0.015694	-0.00041919	-0.0158666	-0.234877	-0.0113413	-0.0088594	-0.103454	0.999947	0.984531	0.834709	0.997585	1	0.771083	0.885414	0.915719	0.082187	0.668799	0.952389	0.121377
ENSMUSG00000109076	predicted gene 45145 [Source:MGI Symbol;Acc:MGI:5753721]	-2.62525e-06	0.00626692	-0.00313258	0.000141381	-1.12763e-05	-0.00331097	-0.00252238	2.2428	-0.21449	-0.0526953	0.243794	-0.000844634	0.999947	0.608957	0.808976	0.996998	1	0.943957	0.555739	0.00265208	0.196776	0.245898	NA	0.999271
ENSMUSG00000026582	selectin, endothelial cell [Source:MGI Symbol;Acc:MGI:98278]	-2.56956e-06	0.00239517	-0.0104419	0.000103516	-2.6151e-06	-0.000960317	-0.000616748	0.119164	-0.19956	-0.0220982	0.0547567	-0.00117798	0.999947	0.824128	0.672485	0.996998	1	0.978561	0.800496	0.118324	0.234574	0.367028	NA	0.999271
ENSMUSG00000027656	cellular communication network factor 5 [Source:MGI Symbol;Acc:MGI:1328326]	-9.66918e-06	0.00830065	-0.0924503	0.000170897	2.91691e-06	-0.0044704	-0.0077688	0.65474	-0.172913	-0.252144	0.105378	-0.000315488	0.999947	0.474318	0.259314	0.996998	1	0.868873	0.368911	0.0113904	0.22571	0.0990564	0.128936	0.999271
ENSMUSG00000076532	immunoglobulin kappa chain variable 4-91 [Source:MGI Symbol;Acc:MGI:3642277]	-2.60177e-06	0.0050386	-0.000549735	1.81534e-06	9.24223e-06	-0.000678744	-0.00646554	0.0355707	-0.172509	-0.00995164	-0.00437608	-0.00111918	0.999947	0.595326	0.885641	0.99801	1	0.981879	0.475186	0.569753	0.263872	0.498867	0.935804	0.999271
ENSMUSG00000050578	matrix metallopeptidase 13 [Source:MGI Symbol;Acc:MGI:1340026]	2.37221e-06	0.0102381	-0.011257	0.000340246	2.05126e-06	-0.00432235	-0.00105545	1.49734	-0.167907	-0.480984	0.193792	-0.00074588	0.999947	0.514201	0.595265	0.996998	1	0.932908	0.668144	0.0031127	0.194587	0.0952963	0.0605464	0.999271
ENSMUSG00000036596	carboxypeptidase Z [Source:MGI Symbol;Acc:MGI:88487]	-7.34031e-06	0.011537	-0.00269276	-1.99926e-05	2.16247e-05	0.000760682	-8.91407e-05	0.140403	-0.133342	-0.00224156	0.0115561	-0.00191352	0.999947	0.459808	0.808976	0.996998	1	0.990872	0.980536	0.177747	0.260299	0.895688	NA	0.999271
ENSMUSG00000066363	serine (or cysteine) peptidase inhibitor, clade A, member 3F [Source:MGI Symbol;Acc:MGI:2182838]	-5.18182e-06	0.00602478	-0.00659129	0.000151009	-1.32979e-05	-0.00280896	-0.00740172	1.43663	-0.125503	-0.121245	0.206238	-0.000700176	0.999947	0.631064	0.71892	0.996998	1	0.953021	0.368911	0.00475497	0.264936	0.138388	0.0238674	0.999271
ENSMUSG00000005800	matrix metallopeptidase 8 [Source:MGI Symbol;Acc:MGI:1202395]	-2.61661e-06	0.00533945	-0.086691	8.57726e-05	3.90972e-06	-0.00249172	-0.00211104	0.763107	-0.121578	-0.0337401	0.0615588	-0.000352699	0.999947	0.48757	0.281909	0.996998	1	0.882254	0.710182	0.0095355	0.342505	0.263193	0.134586	0.999271
ENSMUSG00000028602	tumor necrosis factor receptor superfamily, member 8 [Source:MGI Symbol;Acc:MGI:99908]	-4.21299e-06	0.00825016	-0.00353992	0.000145363	-2.69337e-06	3.50394e-05	-0.000457259	0.532161	-0.115736	-0.0250653	0.11507	-0.00132944	0.999947	0.496994	0.791193	0.996998	1	0.999733	0.800496	0.0145444	0.30093	0.367028	0.0995601	0.999271
ENSMUSG00000048636	RIKEN cDNA A730049H05 gene [Source:MGI Symbol;Acc:MGI:1921766]	-6.37933e-06	0.000792936	-0.0146951	7.53296e-05	-1.00641e-05	-0.00286063	-0.000957606	0.092842	-0.112243	-0.0168239	0.0689743	-0.00094598	0.999947	0.966487	0.605962	0.996998	1	0.935408	0.775119	NA	0.351474	NA	NA	0.999271
ENSMUSG00000000983	WAP four-disulfide core domain 18 [Source:MGI Symbol;Acc:MGI:107506]	-9.35493e-06	0.0138326	-0.00494029	0.00021433	4.5998e-06	-0.00340014	-0.00122942	0.585541	-0.110938	-0.0470381	0.169067	-0.00104325	0.999947	0.504845	0.712432	0.996998	1	0.968148	0.579677	0.011844	0.206907	0.253207	0.132476	0.999271
ENSMUSG00000030732	chordin-like 2 [Source:MGI Symbol;Acc:MGI:1916371]	-5.76142e-06	0.00901614	-0.0054847	0.000177607	-2.03079e-06	-0.00439161	-0.000917634	0.517054	-0.110424	-0.0335291	0.164379	-0.000801981	0.999947	0.604893	0.700055	0.996998	1	0.939913	0.668144	0.0148076	0.22571	0.321329	0.112458	0.999271
ENSMUSG00000047562	matrix metallopeptidase 10 [Source:MGI Symbol;Acc:MGI:97007]	-1.38394e-06	0.00872706	-0.00809447	0.000186749	3.13147e-06	-0.00367523	-0.00073391	0.691999	-0.096792	-0.0459649	0.126369	-0.000621245	0.999947	0.546224	0.647096	0.996998	1	0.935408	0.770253	0.0100231	0.30093	0.259442	0.121506	0.999271
ENSMUSG00000045551	formyl peptide receptor 1 [Source:MGI Symbol;Acc:MGI:107443]	-1.24564e-06	0.00756635	-0.00192838	0.00014615	-2.01811e-06	-0.000482979	-0.000427462	1.15301	-0.0967153	-0.0233591	0.139726	-0.00120952	0.999947	0.515374	0.826741	0.996998	1	0.995965	0.81834	0.00665527	0.351474	0.368888	NA	0.999271
ENSMUSG00000079012	serine (or cysteine) peptidase inhibitor, clade A, member 3M [Source:MGI Symbol;Acc:MGI:98378]	-9.34359e-06	0.0122444	-0.0163571	8.22831e-05	1.22023e-05	-0.00158581	-0.00242558	0.944328	-0.0956542	-0.0269661	0.0740222	-0.000679661	0.999947	0.37923	0.595265	0.996998	1	0.972249	0.593258	0.00858884	0.351474	0.342362	0.214776	0.999271
ENSMUSG00000005124	cellular communication network factor 4 [Source:MGI Symbol;Acc:MGI:1197008]	-4.64998e-05	0.0504796	-0.00640461	0.000109477	8.15942e-05	-0.0011292	-0.00124483	0.231247	-0.0858781	-0.0275136	0.0340317	-0.00290204	0.999947	0.415377	0.688329	0.996998	1	0.998524	0.662196	0.108017	0.0966836	0.509969	0.836988	0.999271
ENSMUSG00000037035	inhibin beta-B [Source:MGI Symbol;Acc:MGI:96571]	-5.62948e-05	0.0447744	-0.027629	3.97251e-05	2.20126e-05	-0.0183838	-0.0145019	0.560504	-0.0828561	-0.0474845	0.219952	-0.00119192	0.999947	0.42236	0.198584	0.997043	1	0.827926	0.254221	0.010126	0.0994372	0.298889	0.156734	0.999271
ENSMUSG00000030142	C-type lectin domain family 4, member e [Source:MGI Symbol;Acc:MGI:1861232]	4.40209e-06	0.00334037	-0.00356287	0.000177705	-1.54142e-06	-0.00081415	-0.00103027	2.04487	-0.0827764	-0.19559	0.0996095	-0.000832147	0.999947	0.702634	0.808976	0.996998	1	0.981879	0.775119	0.00405357	0.40875	0.0990564	0.0506826	0.999271
ENSMUSG00000059657	stefin A2 like 1 [Source:MGI Symbol;Acc:MGI:3524944]	-2.42879e-07	0.00611342	-0.00945443	8.70316e-05	7.11877e-06	-0.00177151	-0.000394652	0.87523	-0.0763449	-0.0130015	0.0668169	-0.000393131	0.999947	0.431545	0.71892	0.996998	1	0.925878	0.88593	NA	0.424699	0.457753	NA	0.999271
ENSMUSG00000091956	C2 calcium-dependent domain containing 4B [Source:MGI Symbol;Acc:MGI:1922947]	-1.19621e-05	0.00412196	-0.0310496	7.76696e-05	-7.81754e-05	-0.0183191	-0.000296675	0.37465	-0.0741046	-0.0119434	0.569008	-0.000562276	0.999947	0.88571	0.241828	0.996998	1	0.70946	0.95572	0.0404388	0.176704	0.666342	0.018006	0.999271
ENSMUSG00000052270	formyl peptide receptor 2 [Source:MGI Symbol;Acc:MGI:1278319]	-4.3305e-07	0.00743252	-0.00194094	0.00019768	-2.51092e-06	0.000898693	-0.00104414	1.89347	-0.068984	-0.133107	0.142702	-0.00160419	0.999947	0.504565	0.826741	0.996998	1	0.984913	0.759868	0.00393306	0.40875	0.129654	0.0446432	0.999271
ENSMUSG00000059658	predicted pseudogene 16379 [Source:MGI Symbol;Acc:MGI:3647120]	-8.85883e-06	-0.00401303	-0.00430675	-9.33293e-05	-1.31874e-05	-0.00330549	-5.30282e-05	-0.0179777	-0.0673742	0.000606561	0.0233619	-0.000867337	0.999947	0.742894	0.783251	0.996998	1	0.929738	0.986901	NA	0.456881	NA	NA	0.999271
ENSMUSG00000025389	major intrinsic protein of lens fiber [Source:MGI Symbol;Acc:MGI:96990]	4.677e-06	-0.00122304	-0.000169883	0.000106267	-1.13589e-05	0.00343588	-1.19588e-05	0.0251071	-0.0629477	-0.00346812	0.0373798	-0.0115781	0.999947	0.940506	0.967327	0.996998	1	0.90488	0.994547	NA	0.471435	NA	NA	0.673565
ENSMUSG00000060803	glutathione S-transferase, pi 1 [Source:MGI Symbol;Acc:MGI:95865]	1.2036e-05	-0.0121423	-0.000406566	0.000228113	-2.55424e-05	0.00721327	6.11466e-05	-0.201633	-0.0604385	-0.00355952	-0.0375987	-0.0086778	0.999947	0.510185	0.942945	0.996998	1	0.881105	0.98839	0.11954	0.320483	0.863585	0.718426	0.570539
ENSMUSG00000107263	predicted gene 42471 [Source:MGI Symbol;Acc:MGI:5662608]	-3.26339e-06	-0.00191395	-0.00386126	4.65113e-05	-1.0912e-05	-0.000925918	-0.000143358	0.0230186	-0.059666	-0.00519914	0.0352163	-0.000819563	0.999947	0.866011	NA	0.996998	1	0.977925	0.957074	NA	NA	NA	NA	0.999271
ENSMUSG00000095633	immunoglobulin kappa variable 4-58 [Source:MGI Symbol;Acc:MGI:2685923]	-1.56804e-05	0.000954179	-0.0110915	-2.5156e-05	2.76286e-05	0.0069457	-0.000739524	0.00355057	-0.0590793	-0.00405929	-0.0652641	-0.82031	0.999947	0.942535	0.651529	0.996998	0.650701	0.515206	0.790036	0.966799	0.482219	0.691089	0.148835	0.0998518
ENSMUSG00000034855	chemokine (C-X-C motif) ligand 10 [Source:MGI Symbol;Acc:MGI:1352450]	-1.31011e-06	0.00464478	-0.00716284	0.000217774	-2.29507e-05	-0.00548555	-0.00303553	1.3613	-0.0546331	-0.161102	0.303234	-0.000476185	0.999947	0.756414	0.672299	0.996998	1	0.889148	0.475186	0.00398649	0.376017	0.114469	0.0136251	0.999271
ENSMUSG00000025129	protein phosphatase 1, regulatory subunit 27 [Source:MGI Symbol;Acc:MGI:1915951]	-4.27549e-06	0.0021458	-0.00103787	-5.87937e-05	1.45711e-05	0.00103599	-3.3382e-05	-0.015724	-0.0536583	0.0016555	-0.0467461	-0.00255384	0.999947	0.834329	NA	0.996998	1	0.974407	0.991443	NA	NA	NA	NA	0.999271
ENSMUSG00000027360	histidine decarboxylase [Source:MGI Symbol;Acc:MGI:96062]	1.18855e-05	0.00363427	-0.00322289	0.000421614	-1.28515e-05	-0.00408776	-0.000532091	1.64766	-0.0531094	-1.07316	0.269073	-0.000604757	0.999947	0.819269	0.791193	0.996998	1	0.935408	0.776076	0.00292142	0.376017	0.0725654	0.021286	0.999271
ENSMUSG00000058908	phospholipase A2, group IIA (platelets, synovial fluid) [Source:MGI Symbol;Acc:MGI:104642]	-2.32943e-06	0.00990468	-0.00289861	0.000210368	-9.06109e-06	-0.0016357	-0.000395978	0.767983	-0.0521658	-0.0295211	0.201891	-0.000883365	0.999947	0.543683	0.808976	0.996998	1	0.981467	0.800496	0.00811602	0.375366	0.333644	0.0564953	0.999271
ENSMUSG00000045027	protease, serine 22 [Source:MGI Symbol;Acc:MGI:1918085]	3.59006e-06	0.00277608	-0.00446826	0.000201028	-9.99628e-06	-0.00542694	-0.000373023	0.368067	-0.0497643	-0.0292925	0.150214	-0.000458737	0.999947	0.868918	0.783251	0.996998	1	0.887766	0.819544	0.0248128	0.40875	0.333644	0.0903579	0.999271
ENSMUSG00000041347	bradykinin receptor, beta 1 [Source:MGI Symbol;Acc:MGI:88144]	-1.09864e-05	0.0181851	-0.11769	5.42025e-05	-5.363e-06	-0.0143707	-0.000196028	0.399561	-0.0494251	-0.00817637	0.175814	-0.000339726	0.999947	0.495505	0.149887	0.996998	1	0.709178	0.957238	0.031987	0.295162	0.716288	0.156629	0.999271
ENSMUSG00000026180	chemokine (C-X-C motif) receptor 2 [Source:MGI Symbol;Acc:MGI:105303]	3.4263e-06	0.00284934	-0.006387	0.000177026	-7.11853e-06	-0.00343646	-0.00552881	2.83199	-0.049005	-0.34989	0.153585	-0.000349341	0.999947	0.794927	0.781762	0.996998	1	0.898928	0.475186	0.00265208	0.500229	0.0990564	0.0198199	0.999271
ENSMUSG00000001435	collagen, type XVIII, alpha 1 [Source:MGI Symbol;Acc:MGI:88451]	-2.58522e-05	0.0406546	-0.00725879	0.000317324	5.1307e-05	-0.00804242	-0.000806335	0.315726	-0.0484976	-0.0297042	0.106137	-0.00222722	0.999947	0.43586	0.61285	0.996998	1	0.963286	0.799599	0.0470345	0.126197	0.486726	0.467907	0.999271
ENSMUSG00000033491	protease, serine 35 [Source:MGI Symbol;Acc:MGI:2444800]	-1.46471e-05	0.00714987	-0.00185198	-0.000115264	1.98055e-05	0.00136286	-0.000142699	0.0499015	-0.0479814	0.000744881	-0.0326944	-0.00186628	0.999947	0.59897	0.826741	0.996998	1	0.981324	0.957074	NA	0.481077	NA	NA	0.999271
ENSMUSG00000016524	interleukin 19 [Source:MGI Symbol;Acc:MGI:1890472]	-2.75735e-06	0.00673092	-0.0163169	6.86261e-05	-1.62824e-06	-0.00178231	-0.00219062	2.84082	-0.0460185	-0.0237697	0.0940271	-0.000261324	0.999947	0.395404	0.611227	0.996998	1	0.915275	0.710182	NA	0.548541	NA	NA	0.999271
ENSMUSG00000086124	RIKEN cDNA A530076I17 gene [Source:MGI Symbol;Acc:MGI:2443897]	-9.51089e-07	0.0011233	-0.000527955	9.37194e-05	1.44281e-06	0.00316687	-0.000104167	0.0201511	-0.0412668	-0.00715317	0.00805693	-0.00841645	0.999947	0.940506	0.888922	0.996998	1	0.891622	0.970065	NA	NA	NA	NA	0.77242
ENSMUSG00000017002	secretory leukocyte peptidase inhibitor [Source:MGI Symbol;Acc:MGI:109297]	-8.89983e-07	0.00544461	-0.00758731	0.000296829	-2.01201e-05	-0.00384235	-0.000376955	0.375737	-0.0386014	-0.0872112	0.195618	-0.000593313	0.999947	0.72564	0.649496	0.996998	1	0.940858	0.81834	0.0249985	0.444693	0.170225	0.0564953	0.999271
ENSMUSG00000082758	predicted gene 13024 [Source:MGI Symbol;Acc:MGI:3650678]	-4.71897e-06	0.00443386	-0.00108481	2.65854e-05	-8.54128e-08	0.00107147	-0.000131604	0.0925286	-0.0371748	-0.00414904	0.0397686	-0.00210575	0.999947	0.651474	0.826741	0.996998	1	0.975146	0.957074	NA	NA	NA	NA	0.999271
ENSMUSG00000035385	chemokine (C-C motif) ligand 2 [Source:MGI Symbol;Acc:MGI:98259]	-4.81714e-06	0.0135932	-0.00695474	0.00022347	2.46822e-06	-0.00298336	-0.000653313	1.1514	-0.0370514	-0.0622707	0.1593	-0.000602646	0.999947	0.425198	0.67611	0.996998	1	0.955704	0.775119	0.00517835	0.456881	0.215752	0.0797502	0.999271
ENSMUSG00000022126	aconitate decarboxylase 1 [Source:MGI Symbol;Acc:MGI:103206]	8.36683e-06	0.00264538	-0.00765673	0.000218207	-5.71556e-06	-0.00346396	-0.00105538	3.63677	-0.0361807	-0.442887	0.145535	-0.00027609	0.999947	0.797767	0.754109	0.996998	1	0.883105	0.775119	0.00165606	0.557368	0.0917853	0.0167561	0.999271
ENSMUSG00000055368	solute carrier family 6 (neurotransmitter transporter, noradrenalin), member 2 [Source:MGI Symbol;Acc:MGI:1270850]	-1.8332e-05	0.013071	-0.018022	-3.2209e-05	8.59311e-06	-0.00344672	-0.0127542	0.588764	-0.0358894	-0.0122432	0.0806496	-0.000339933	0.999947	0.37923	0.562309	0.996998	1	0.912032	0.340824	0.0132758	0.529079	0.495757	NA	0.999271
ENSMUSG00000032796	laminin, alpha 1 [Source:MGI Symbol;Acc:MGI:99892]	-2.5139e-05	0.0387926	-0.00689499	0.000252381	3.19456e-05	-0.0101921	-0.00132303	0.532701	-0.0340312	-0.0392121	0.167045	-0.00130936	0.999947	0.424683	0.6054	0.996998	1	0.920551	0.540412	0.0143128	0.22571	0.333644	0.238307	0.999271
ENSMUSG00000028965	tumor necrosis factor receptor superfamily, member 9 [Source:MGI Symbol;Acc:MGI:1101059]	3.6041e-06	0.0182535	-0.00237706	0.000288199	7.73257e-06	-4.40532e-05	-0.000165901	0.469372	-0.0334829	-0.0154905	0.147536	-0.00125832	0.999947	0.467511	0.825233	0.996998	1	0.999733	0.962108	0.0201862	0.38407	0.519675	0.190276	0.999271
ENSMUSG00000087475	RIKEN cDNA 4933406I18 gene [Source:MGI Symbol;Acc:MGI:1918295]	-1.00466e-05	-0.000399132	-0.000530535	-2.64576e-06	9.60178e-07	0.00539602	-0.000210992	-0.0121392	-0.0324062	-0.00485134	-0.00839029	-0.0103278	0.999947	0.985372	0.90368	0.998178	1	0.872487	0.942224	NA	0.570041	NA	NA	0.673565
ENSMUSG00000068349	glycosylphosphatidylinositol anchored molecule like [Source:MGI Symbol;Acc:MGI:3644767]	4.93376e-07	0.00176845	-0.00220435	0.000159219	-1.99057e-05	-0.00239293	-0.00330223	1.23506	-0.0320612	-0.129994	0.185441	-0.000459881	0.999947	0.883024	0.826741	0.996998	1	0.952497	0.562983	0.006696	0.560735	0.129654	NA	0.999271
ENSMUSG00000065420	microRNA 142b [Source:MGI Symbol;Acc:MGI:5531132]	-1.54335e-05	0.00379813	-0.00264634	-3.07942e-05	-3.03332e-06	-0.001527	-0.000253338	0.0879952	-0.031765	-0.00635086	0.0528957	-0.00090734	0.999947	0.843909	0.808976	0.996998	1	0.981879	0.895869	NA	0.508018	0.69678	NA	0.999271
ENSMUSG00000053338	T cell-interacting, activating receptor on myeloid cells 1 [Source:MGI Symbol;Acc:MGI:2442280]	1.17426e-06	0.00525954	-0.00320657	0.000183802	-3.28027e-06	-0.00137111	-0.00244985	2.05016	-0.0313179	-0.213586	0.136106	-0.000552119	0.999947	0.613242	0.808976	0.996998	1	0.974407	0.593258	0.00385272	0.568557	0.0992005	0.0379978	0.999271
ENSMUSG00000029379	chemokine (C-X-C motif) ligand 3 [Source:MGI Symbol;Acc:MGI:3037818]	4.34767e-06	0.00232386	-0.00180715	0.000169803	-9.71662e-07	-0.00110859	-0.00630961	2.41154	-0.0299432	-0.438307	0.106265	-0.000547599	0.999947	0.808891	0.826741	0.996998	1	0.974433	0.475186	0.00315816	0.596079	0.0871182	0.035779	0.999271
ENSMUSG00000018623	matrix metallopeptidase 7 [Source:MGI Symbol;Acc:MGI:103189]	-3.76849e-06	0.016796	-0.00234267	0.000200221	7.07751e-06	-0.00115115	-0.000317875	0.66468	-0.0278485	-0.0194172	0.161052	-0.000979302	0.999947	0.44084	0.817805	0.996998	1	0.989536	0.885414	0.00931034	0.453477	0.461943	0.130956	0.999271
ENSMUSG00000073400	tripartite motif-containing 10 [Source:MGI Symbol;Acc:MGI:1338757]	7.71601e-07	0.00504297	-0.00173321	0.00023013	-1.60616e-05	0.000907254	-0.00020683	0.256295	-0.0276302	-0.0215352	0.149163	-0.00113488	0.999947	0.760735	0.826741	0.996998	1	0.989791	0.945149	0.0540029	0.525335	0.402453	NA	0.999271
ENSMUSG00000030223	protein tyrosine phosphatase, receptor type, O [Source:MGI Symbol;Acc:MGI:1097152]	8.51497e-06	0.0141179	-0.0026687	0.000773326	-2.7825e-05	0.00193578	-0.000321603	0.615064	-0.0273794	-0.0775437	0.400922	-0.00209891	0.999947	0.592741	0.826741	0.996998	1	0.989815	0.95572	0.00934495	0.287971	0.183194	0.0452298	0.999271
ENSMUSG00000031736	colorectal neoplasia differentially expressed (non-protein coding) [Source:MGI Symbol;Acc:MGI:1918546]	-9.24379e-06	0.00213161	-0.000789458	2.94047e-05	3.18434e-06	0.00427827	-0.00021336	0.0304824	-0.0273374	-0.00601121	0.00867242	-0.00556979	0.999947	0.890791	0.86766	0.996998	1	0.889668	0.942224	NA	0.591305	NA	NA	0.80266
ENSMUSG00000051748	WAP four-disulfide core domain 21 [Source:MGI Symbol;Acc:MGI:1913357]	-1.7373e-06	0.00777013	-0.000776277	0.000146045	9.22325e-06	0.00296183	-0.0010393	1.9049	-0.0271845	-0.0761446	0.0851704	-0.00472657	0.999947	0.414397	0.851211	0.996998	1	0.896703	0.775119	0.00450349	0.611093	0.170225	NA	0.974144
ENSMUSG00000016458	Wilms tumor 1 homolog [Source:MGI Symbol;Acc:MGI:98968]	-2.14191e-05	0.00427079	-0.00179848	-4.99112e-05	2.19555e-05	0.0067861	-0.000319386	0.0220279	-0.0253859	-0.00736961	-0.0288508	-0.00327766	0.999947	0.850592	0.826741	0.996998	1	0.91365	0.885414	0.870743	0.40875	0.73033	0.808684	0.784914
ENSMUSG00000074195	chloride channel accessory 4B [Source:MGI Symbol;Acc:MGI:2139790]	-4.64972e-07	0.00523519	-0.00104141	0.000167319	-9.549e-06	0.000851391	-0.0042033	2.89331	-0.024433	-0.171899	0.190884	-0.00102081	0.999947	0.614611	0.826741	0.996998	1	0.986191	0.475186	0.00209415	0.590526	0.112304	0.0163987	0.999271
ENSMUSG00000104701	predicted gene 42555 [Source:MGI Symbol;Acc:MGI:5662692]	-5.59866e-06	0.00272019	-0.00126619	-5.23419e-05	8.13579e-06	-0.000849437	-4.39022e-05	0.0120482	-0.0236834	0.000221491	-0.0115346	-0.000739294	0.999947	0.805541	0.826741	0.996998	1	0.981879	0.986901	NA	NA	NA	NA	0.999271
ENSMUSG00000014725	a disintegrin and metallopeptidase domain 28 [Source:MGI Symbol;Acc:MGI:105988]	-7.90028e-06	0.00648208	-0.00498324	-1.60707e-05	1.02904e-05	-0.00337266	-0.000215441	0.100727	-0.0234212	-0.00473056	0.0336964	-0.000476535	0.999947	0.601867	0.783251	0.996998	1	0.919964	0.942224	NA	0.66526	NA	NA	0.999271
ENSMUSG00000044701	interleukin 27 [Source:MGI Symbol;Acc:MGI:2384409]	5.39594e-06	0.00460724	-0.00116184	0.000197772	-5.11977e-06	0.00218817	-7.50614e-05	0.14207	-0.0231349	-0.0142302	0.0751659	-0.00224567	0.999947	0.730966	0.826741	0.996998	1	0.952497	0.981097	NA	0.655927	NA	NA	0.999271
ENSMUSG00000024529	lysyl oxidase [Source:MGI Symbol;Acc:MGI:96817]	-1.47541e-05	0.0249865	-0.00394232	0.000134092	2.96264e-05	-0.00180212	-0.000297996	0.275	-0.0222914	-0.0136296	0.0618173	-0.00114962	0.999947	0.433078	0.783251	0.996998	1	0.985896	0.915505	0.0767595	0.414296	0.581181	0.593014	0.999271
ENSMUSG00000025491	interferon induced transmembrane protein 1 [Source:MGI Symbol;Acc:MGI:1915963]	-6.39016e-06	0.0157453	-0.00317844	0.0002727	-7.82046e-07	-0.00210213	-0.000500395	0.621427	-0.0222375	-0.0380757	0.200527	-0.000962497	0.999947	0.483824	0.791193	0.996998	1	0.981467	0.776076	0.0102102	0.456881	0.298889	0.0986907	0.999271
ENSMUSG00000047117	ankyrin repeat and death domain containing 1B [Source:MGI Symbol;Acc:MGI:2444730]	-1.70487e-05	0.00654159	-0.0061879	0.000173949	2.80445e-06	-0.00419723	-0.000470263	0.116881	-0.0214746	-0.0203555	0.0583413	-0.000839741	0.999947	0.769102	0.620325	0.996998	1	0.959815	0.776076	0.341953	0.44752	0.471019	0.602719	0.999271
ENSMUSG00000086428	predicted gene 15199 [Source:MGI Symbol;Acc:MGI:3705141]	-6.40967e-06	-0.000199181	-0.00183729	-0.00011388	1.3398e-05	-0.00161468	-6.57286e-06	-0.0602516	-0.0208874	0.00283873	-0.0602502	-0.000851426	0.999947	0.994016	0.826741	0.996998	1	0.981403	0.994547	NA	0.637088	NA	NA	0.999271
ENSMUSG00000040026	serum amyloid A 3 [Source:MGI Symbol;Acc:MGI:98223]	-7.39899e-06	0.012748	-0.00363835	0.000112703	-7.26182e-06	-0.00398094	-0.000399821	0.766525	-0.0199104	-0.0147705	0.201514	-0.000574992	0.999947	0.483403	0.783251	0.996998	1	0.943957	0.800496	0.00801646	0.548541	0.496658	0.0611157	0.999271
ENSMUSG00000030162	oxidized low density lipoprotein (lectin-like) receptor 1 [Source:MGI Symbol;Acc:MGI:1261434]	3.70737e-06	0.0100106	-0.00600627	0.000272432	-5.2936e-06	-0.00613821	-0.000198092	0.3676	-0.019551	-0.0177589	0.161196	-0.000550291	0.999947	0.620279	0.651529	0.996998	1	0.90546	0.95572	0.0324432	0.525335	0.478851	0.142991	0.999271
ENSMUSG00000027398	interleukin 1 beta [Source:MGI Symbol;Acc:MGI:96543]	8.50504e-06	0.00649451	-0.00423223	0.00032368	-9.65913e-06	-0.00569658	-0.000478042	2.57174	-0.0191476	-0.234873	0.283629	-0.000355449	0.999947	0.632765	0.783251	0.996998	1	0.881223	0.776076	0.00149531	0.570041	0.0990564	0.0156077	0.999271
ENSMUSG00000059049	Fras1 related extracellular matrix protein 1 [Source:MGI Symbol;Acc:MGI:2670972]	-3.7971e-05	0.0604771	-0.00791497	-0.000488837	0.000121032	-0.0101365	-0.000202505	0.090637	-0.0191469	0.00640758	-0.168828	-0.000981937	0.999947	0.37923	0.541582	0.996998	0.596013	0.903475	0.980131	0.489859	0.351474	0.834973	0.220481	0.999271
ENSMUSG00000073408	mucin like 3 [Source:MGI Symbol;Acc:MGI:2685476]	-6.35616e-06	0.00405281	-0.00598024	-3.07524e-05	1.5008e-06	-0.00128739	-0.000151983	0.0660008	-0.0189626	-0.00129285	0.0203538	-0.000304034	0.999947	0.574043	NA	0.996998	1	0.953021	0.957074	NA	NA	NA	NA	0.999271
ENSMUSG00000045731	prepronociceptin [Source:MGI Symbol;Acc:MGI:105308]	-8.08704e-06	0.00257825	-0.019637	-1.03195e-05	2.24076e-06	-0.00165929	-0.000924474	0.0471375	-0.0187809	-0.00425673	0.0160397	-0.000216378	0.999947	0.716988	NA	0.996998	1	0.920711	0.790036	NA	NA	NA	NA	0.999271
ENSMUSG00000025330	peptidyl arginine deiminase, type IV [Source:MGI Symbol;Acc:MGI:1338898]	-1.46369e-05	0.0145081	-0.00317418	4.59502e-05	8.14767e-06	-0.000950469	-0.00135186	0.445775	-0.0187336	-0.0143919	0.0953354	-0.000654562	0.999947	0.4094	0.791193	0.996998	1	0.987133	0.65928	0.0180487	0.596079	0.482694	NA	0.999271
ENSMUSG00000051397	tumor-associated calcium signal transducer 2 [Source:MGI Symbol;Acc:MGI:1861606]	-8.33796e-06	0.00355144	-0.138899	-6.03401e-05	-3.81954e-06	-0.00708261	-0.00011117	0.110219	-0.0179141	-0.00186176	0.0597796	-7.75361e-05	0.999947	0.789618	0.198584	0.996998	1	0.654061	0.962108	NA	0.69151	0.892978	NA	0.999271
ENSMUSG00000044103	interleukin 1 family, member 9 [Source:MGI Symbol;Acc:MGI:2449929]	7.0765e-06	0.00258231	-0.00298677	0.000216072	-5.7584e-06	-0.00212468	-0.000721531	1.87069	-0.0177137	-0.218008	0.126602	-0.000335283	0.999947	0.809262	0.814776	0.996998	1	0.942975	0.790036	0.00457441	0.69151	0.0990564	NA	0.999271
ENSMUSG00000031239	integral membrane protein 2A [Source:MGI Symbol;Acc:MGI:107706]	-2.15154e-05	0.0151415	-0.00243237	3.38139e-05	1.81327e-05	0.00261976	-0.000389251	0.211354	-0.0176125	-0.0121089	0.065869	-0.0015848	0.999947	0.537374	0.826741	0.996998	1	0.978646	0.843857	0.133708	0.456881	0.596929	0.564375	0.999271
ENSMUSG00000023078	chemokine (C-X-C motif) ligand 13 [Source:MGI Symbol;Acc:MGI:1888499]	-2.63201e-05	0.0220095	-0.00711382	1.03709e-05	9.37979e-06	-0.00828662	-0.000636459	0.419378	-0.0175945	-0.0149245	0.146286	-0.000761512	0.999947	0.475966	0.595265	0.99799	1	0.904695	0.763319	0.0293017	0.444693	0.579125	0.23339	0.999271
ENSMUSG00000041481	serine (or cysteine) peptidase inhibitor, clade A, member 3G [Source:MGI Symbol;Acc:MGI:105046]	-4.66511e-06	0.0078183	-0.00225393	0.000292594	-1.06274e-05	0.000623887	-0.000472493	0.336445	-0.0173482	-0.0495932	0.164803	-0.00112018	0.999947	0.679682	0.825233	0.996998	1	0.998524	0.776076	0.0398564	0.529079	0.251533	0.132099	0.999271
ENSMUSG00000044258	cytotoxic T lymphocyte-associated protein 2 alpha [Source:MGI Symbol;Acc:MGI:88554]	-1.88239e-05	0.0111611	-0.0142497	0.00022813	-5.65619e-06	-0.0139801	-0.000541257	0.229557	-0.01727	-0.0231301	0.137171	-0.000778412	0.999947	0.696875	0.325553	0.996998	1	0.851261	0.800496	0.123434	0.364297	0.494267	0.30759	0.999271
ENSMUSG00000084783	predicted gene 15419 [Source:MGI Symbol;Acc:MGI:3705320]	-1.99112e-06	0.000412617	-0.000809483	3.00612e-05	2.59251e-06	0.000562963	-7.3642e-05	-0.00629098	-0.0171952	-0.00303179	-0.00796877	-0.00100625	0.999947	0.979212	NA	0.996998	1	0.987528	0.980536	NA	NA	NA	NA	0.999271
ENSMUSG00000035020	epithelial mitogen [Source:MGI Symbol;Acc:MGI:1919170]	-4.80932e-06	0.00755943	-0.00220799	0.00017076	-2.22996e-08	-0.000893541	-0.000532091	0.273391	-0.0168548	-0.0266286	0.107698	-0.000748248	0.999947	0.636595	0.817805	0.996998	1	0.990519	0.776076	0.0455971	0.591305	0.363331	0.205157	0.999271
ENSMUSG00000024034	transmembrane protease, serine 3 [Source:MGI Symbol;Acc:MGI:2155445]	2.70298e-06	-0.00512549	-0.00122175	8.11441e-05	-1.50773e-05	0.000163594	-2.656e-05	-0.0288206	-0.0164098	-0.00315623	0.0162147	-0.00093445	0.999947	0.709235	0.826741	0.996998	1	0.998524	0.991696	NA	0.69151	NA	NA	0.999271
ENSMUSG00000026185	insulin-like growth factor binding protein 5 [Source:MGI Symbol;Acc:MGI:96440]	-2.73204e-05	0.0358879	-0.00330822	0.000178825	3.16993e-05	0.00144774	-0.000982899	0.461847	-0.016117	-0.028816	0.120149	-0.00172317	0.999947	0.4094	0.814776	0.996998	1	0.992218	0.596642	0.0236928	0.40875	0.402453	0.34747	0.999271
ENSMUSG00000088701	predicted gene, 25553 [Source:MGI Symbol;Acc:MGI:5455330]	-3.47769e-06	0.00167606	-0.0019653	-3.23971e-05	2.15008e-06	-0.000853099	-2.41196e-05	0.0189298	-0.0159511	0.000426927	0.00159684	-0.000557221	0.999947	0.908761	0.826741	0.996998	1	0.981879	0.991696	NA	NA	NA	NA	0.999271
ENSMUSG00000050921	purinergic receptor P2Y, G-protein coupled 10 [Source:MGI Symbol;Acc:MGI:1926076]	-2.92382e-05	0.0303888	-0.00597101	-0.00011181	2.48553e-05	-0.0103663	-0.000360664	0.355592	-0.0157005	-0.00918852	0.128373	-0.00118705	0.999947	0.459808	0.649496	0.996998	1	0.919964	0.947994	0.0439074	0.351474	0.781924	0.350082	0.999271
ENSMUSG00000027832	pentraxin related gene [Source:MGI Symbol;Acc:MGI:104641]	-3.52275e-07	0.0133757	-0.00226026	0.0001563	7.70106e-06	-0.00120387	-0.000720216	3.61601	-0.0156832	-0.0444888	0.141412	-0.000501324	0.999947	0.370637	0.817805	0.996998	1	0.978646	0.776076	0.00149531	0.674834	0.261888	0.0435402	0.999271
ENSMUSG00000031553	a disintegrin and metallopeptidase domain 3 (cyritestin) [Source:MGI Symbol;Acc:MGI:102518]	-6.02952e-06	0.00925769	-0.00383529	6.21647e-05	9.76906e-06	-0.00260814	-0.000160844	0.141639	-0.015579	-0.00698795	0.0467448	-0.000478983	0.999947	0.561719	0.783251	0.996998	1	0.956709	0.95572	NA	0.66526	0.629046	NA	0.999271
ENSMUSG00000022218	transglutaminase 1, K polypeptide [Source:MGI Symbol;Acc:MGI:98730]	-3.0506e-06	0.00972347	-0.00913193	0.000230855	-3.95177e-06	-0.00704623	-0.000385139	0.377046	-0.0155043	-0.0271172	0.154845	-0.000402239	0.999947	0.613234	0.595265	0.996998	1	0.878656	0.814669	0.0287439	0.557571	0.367028	0.139866	0.999271
ENSMUSG00000044041	keratin 13 [Source:MGI Symbol;Acc:MGI:101925]	-6.53675e-06	-0.000426497	-0.479767	-3.14945e-05	-7.43076e-06	-0.00973587	-6.69771e-05	0.0285612	-0.014735	-0.00154322	0.0304199	4.38072e-05	0.999947	0.988471	0.0805818	0.996998	1	0.562858	0.986901	0.778292	0.668063	0.934129	NA	0.999271
ENSMUSG00000039252	leucine-rich repeat LGI family, member 2 [Source:MGI Symbol;Acc:MGI:2180196]	-1.09063e-05	0.0227858	-0.0034214	0.000240612	2.32108e-05	-0.00151481	-0.000386653	0.337662	-0.0145907	-0.0221236	0.0904601	-0.00112725	0.999947	0.444792	0.791193	0.996998	1	0.98927	0.854089	0.0482632	0.492681	0.461943	0.428054	0.999271
ENSMUSG00000029372	pro-platelet basic protein [Source:MGI Symbol;Acc:MGI:1888712]	-5.07485e-06	0.00210717	-0.00223968	-1.38135e-05	-7.18751e-07	-0.00180226	-0.00011281	0.0478879	-0.0145806	-0.00251768	0.0271483	-0.000389168	0.999947	0.854319	NA	0.996998	1	0.953021	0.967236	NA	NA	NA	NA	0.999271
ENSMUSG00000082204	predicted gene 7722 [Source:MGI Symbol;Acc:MGI:3644420]	1.42271e-05	-0.0137871	-0.00122861	6.38068e-05	-1.30654e-05	-0.000151103	0.000207819	-0.252892	-0.0145122	0.00317239	-0.0507359	-0.000753761	0.999947	0.395404	0.826741	0.996998	1	0.998634	0.942224	NA	0.69151	0.821885	NA	0.999271
ENSMUSG00000034997	5-hydroxytryptamine (serotonin) receptor 2A [Source:MGI Symbol;Acc:MGI:109521]	-4.60155e-06	-0.00782945	-0.00233135	9.78246e-05	-2.44902e-05	-0.000173399	-0.00011988	-0.0387778	-0.0144905	-0.00686983	0.0289855	-0.000866587	0.999947	0.658097	0.817805	0.996998	1	0.998782	0.980131	0.730651	0.596079	0.692819	NA	0.999271
ENSMUSG00000030144	C-type lectin domain family 4, member d [Source:MGI Symbol;Acc:MGI:1298389]	6.07877e-06	0.00812287	-0.001726	0.000284692	-6.64928e-07	-0.00152811	-0.0007747	2.97339	-0.0143607	-0.297884	0.213927	-0.000568047	0.999947	0.537217	0.826741	0.996998	1	0.978561	0.770253	0.00149531	0.659564	0.0990564	0.0233223	0.999271
ENSMUSG00000025082	von Willebrand factor A domain containing 2 [Source:MGI Symbol;Acc:MGI:2684334]	-4.97632e-06	0.0137452	-0.00302594	0.000427351	2.16826e-05	0.00305069	-0.000419835	0.175522	-0.0140861	-0.0302975	0.0713837	-0.00200567	0.999947	0.630234	0.826741	0.996998	1	0.981879	0.885414	0.203774	0.40875	0.402453	0.600257	0.999271
ENSMUSG00000117477	predicted gene, 50092 [Source:MGI Symbol;Acc:MGI:6275428]	-2.94998e-06	0.00071732	-0.0077691	2.06316e-05	4.22082e-06	-0.000418933	-6.70434e-05	-0.00566556	-0.0139962	-0.00223964	-0.0126076	-0.000374821	0.999947	0.941365	NA	0.996998	1	0.984913	0.98268	NA	NA	NA	NA	0.999271
ENSMUSG00000109770	predicted gene, 30085 [Source:MGI Symbol;Acc:MGI:5589244]	-5.18476e-06	0.00557265	-0.0322556	5.68872e-05	-3.98135e-06	-0.00428094	-0.00017056	0.133133	-0.0137611	-0.00656928	0.0661711	8.74143e-06	0.999947	0.646117	0.478209	0.996998	1	0.756954	0.95572	NA	0.73444	NA	NA	0.999271
ENSMUSG00000108784	RIKEN cDNA 4930517G19 gene [Source:MGI Symbol;Acc:MGI:1921977]	8.17568e-06	-0.00603052	-0.000331132	0.000151502	-9.36167e-06	0.00244045	1.93424e-05	-0.167295	-0.0137154	-0.00355897	-0.0616639	-0.00193981	0.999947	0.592741	0.931477	0.996998	1	0.952497	0.993704	NA	NA	NA	NA	0.999271
ENSMUSG00000025475	adhesion G protein-coupled receptor A1 [Source:MGI Symbol;Acc:MGI:1277167]	-3.00832e-05	0.00776854	-0.00602894	-0.000303185	4.64655e-05	-0.00693104	-0.000177595	-0.0315969	-0.0135531	0.00234063	-0.115522	-0.00065549	0.999947	0.730001	0.620325	0.996998	1	0.91522	0.962108	0.8061	0.548541	0.934114	NA	0.999271
ENSMUSG00000022651	resistin like gamma [Source:MGI Symbol;Acc:MGI:2667763]	-5.32792e-06	0.0101987	-0.00743797	9.73188e-05	7.89662e-06	-0.00193868	-0.000712214	0.998549	-0.0132074	-0.0205547	0.0716521	-0.000315532	0.999947	0.37923	0.746852	0.996998	1	0.953021	0.776076	0.00828324	0.73444	0.379926	0.17792	0.999271
ENSMUSG00000021091	serine (or cysteine) peptidase inhibitor, clade A, member 3N [Source:MGI Symbol;Acc:MGI:105045]	-7.12977e-06	0.0201161	-0.00349758	0.000226418	1.32879e-05	-0.00263393	-0.000390465	0.54423	-0.0127327	-0.0261007	0.127532	-0.000744108	0.999947	0.422093	0.784622	0.996998	1	0.974313	0.80769	0.0136559	0.570041	0.367582	0.207744	0.999271
ENSMUSG00000045518	one cut domain, family member 3 [Source:MGI Symbol;Acc:MGI:1891409]	2.33604e-06	-0.00116613	-0.000158573	7.4844e-05	-9.04446e-06	0.00262097	-3.51852e-05	0.021322	-0.012671	-0.00354732	0.0304237	-0.00255347	0.999947	0.935606	NA	0.996998	1	0.918522	0.989929	NA	NA	NA	NA	0.999271
ENSMUSG00000076534	immunoglobulin kappa chain variable 12-89 [Source:MGI Symbol;Acc:MGI:4439829]	-2.83766e-06	0.00218972	-0.00102549	5.09679e-05	9.65648e-06	0.0024052	-5.92392e-05	0.0102253	-0.0126409	-0.00356295	-0.0173235	-0.00294867	0.999947	0.802209	0.826741	0.996998	1	0.890813	0.983661	0.885598	0.807347	0.701169	NA	0.999271
ENSMUSG00000103560	predicted gene, 38070 [Source:MGI Symbol;Acc:MGI:5611298]	-4.1353e-06	0.000965165	-0.000840324	2.92569e-05	3.4692e-06	0.00189555	-8.11092e-05	0.00413713	-0.01243	-0.00329363	-0.00556976	-0.00142322	0.999947	0.950285	0.847954	0.996998	1	0.957175	0.980536	NA	0.779613	NA	NA	0.999271
ENSMUSG00000098240	predicted gene 4575 [Source:MGI Symbol;Acc:MGI:3782758]	-1.37356e-05	0.00952318	-0.00146741	9.35193e-05	3.45131e-06	0.00439787	-0.000348855	0.202715	-0.0122362	-0.0135987	0.0946883	-0.00177701	0.999947	0.662839	0.842868	0.996998	1	0.960466	0.87389	0.136174	0.549861	0.577208	NA	0.999271
ENSMUSG00000025758	polo like kinase 4 [Source:MGI Symbol;Acc:MGI:101783]	-1.59068e-05	0.0119835	-0.00397129	0.000390113	1.16606e-05	0.00599398	-0.000508702	0.145452	-0.0120569	-0.0262409	0.0822466	-0.00299882	0.999947	0.71695	0.826741	0.996998	1	0.973867	0.918929	0.26964	0.342655	0.517646	0.578339	0.999271
ENSMUSG00000060487	sterile alpha motif domain containing 5 [Source:MGI Symbol;Acc:MGI:2444815]	-9.69838e-06	0.00290697	-0.00416574	0.000225147	3.17175e-05	0.00457806	-0.000230476	-0.0151573	-0.0119636	-0.0140469	-0.0498313	-0.00285181	0.999947	0.943298	0.826741	0.996998	1	0.978646	0.980536	0.923434	0.342655	0.713279	0.755471	0.999271
ENSMUSG00000031898	dipeptidase 3 [Source:MGI Symbol;Acc:MGI:1919104]	-4.44911e-06	0.00324124	-0.000837302	9.46326e-06	2.45918e-06	0.000381485	-0.000131849	0.0559698	-0.0118004	-0.00326204	0.0223764	-0.000791654	0.999947	0.734177	0.842868	0.996998	1	0.99333	0.957238	NA	NA	NA	NA	0.999271
ENSMUSG00000094140	olfactory receptor 1512 [Source:MGI Symbol;Acc:MGI:3031346]	-7.28376e-07	0.00546345	-0.00239367	0.000117367	-6.39072e-06	-0.00110651	-0.000298922	0.238701	-0.0117763	-0.014567	0.0929766	-0.000456861	0.999947	0.623869	0.817805	0.996998	1	0.975023	0.903908	NA	0.807347	NA	NA	0.999271
ENSMUSG00000028553	angiopoietin-like 3 [Source:MGI Symbol;Acc:MGI:1353627]	1.17001e-06	-0.00177929	-6.02566e-06	0.000140335	-1.27701e-06	0.00630024	-6.41248e-05	-0.0387862	-0.0116057	-0.0148293	-0.016626	-0.133389	0.999947	0.890343	0.999077	0.996998	1	0.541893	0.986149	NA	NA	NA	NA	0.288631
ENSMUSG00000008482	ring finger protein 151 [Source:MGI Symbol;Acc:MGI:1914754]	7.53364e-07	-0.00316271	-0.00209876	-3.5412e-05	-3.07808e-07	-0.00080203	3.05099e-05	-0.0512428	-0.0114722	0.00220856	-0.0156076	-0.000390196	0.999947	0.717204	NA	0.996998	1	0.978201	0.991443	NA	NA	NA	NA	0.999271
ENSMUSG00000110620	predicted gene 45733 [Source:MGI Symbol;Acc:MGI:5804848]	-6.98876e-06	0.00170958	-0.00719657	-9.15947e-05	4.39058e-06	-0.00186183	-4.78886e-05	0.0104937	-0.0114114	0.00235382	-0.00850206	-0.000192391	0.999947	0.839578	NA	0.996998	1	0.919964	0.986901	NA	NA	NA	NA	0.999271
ENSMUSG00000108960	predicted gene 44943 [Source:MGI Symbol;Acc:MGI:5753519]	2.45903e-06	-0.00011584	-0.0010851	-2.00832e-05	1.73559e-06	-0.000818621	5.55223e-05	-0.00657192	-0.0113224	0.00220317	-0.00713076	-0.000461066	0.999947	0.994248	0.826741	0.996998	1	0.979107	0.986901	NA	NA	NA	NA	0.999271
ENSMUSG00000029377	epiregulin [Source:MGI Symbol;Acc:MGI:107508]	-1.37941e-05	0.0156819	-0.0142913	3.48309e-05	-2.01935e-06	-0.0104364	-0.000256176	0.373109	-0.0112079	-0.00917681	0.152727	-0.000354214	0.999947	0.513994	0.41014	0.996998	1	0.82498	0.942224	0.0347874	0.560735	0.664197	0.178809	0.999271
ENSMUSG00000091159	predicted gene, 17545 [Source:MGI Symbol;Acc:MGI:4937179]	5.92553e-06	-0.00797923	-0.000594511	7.29889e-05	-1.85125e-05	0.00152254	2.52674e-05	-0.0773395	-0.0109842	-0.00151838	0.0212716	-0.00122882	0.999947	0.413701	0.881359	0.996998	1	0.968148	0.991443	NA	NA	NA	NA	0.999271
ENSMUSG00000027460	angiopoietin 4 [Source:MGI Symbol;Acc:MGI:1336887]	-4.40172e-06	0.00740099	-0.00223028	0.000355803	-1.84141e-05	-0.000300354	-0.00125728	0.456676	-0.0106358	-0.204137	0.241509	-0.000958702	0.999947	0.714814	0.826741	0.996998	1	0.998524	0.577039	0.0204778	0.590526	0.0990564	0.0659812	0.999271
ENSMUSG00000073928	olfactory receptor 651 [Source:MGI Symbol;Acc:MGI:3030485]	-6.98607e-06	-0.00198324	-0.00840431	-6.2743e-05	-4.75493e-06	-0.00275902	-4.73636e-05	-0.0152357	-0.0105352	0.000696947	0.00684961	-0.000168794	0.999947	0.841317	NA	0.996998	1	0.881722	0.986901	NA	NA	NA	NA	0.999271
ENSMUSG00000096775	predicted gene 5796 [Source:MGI Symbol;Acc:MGI:3779522]	-8.5094e-06	0.00384553	-0.000785687	-4.45019e-05	7.35905e-06	0.000462849	-0.000494594	0.0502833	-0.0104818	-0.00258905	0.00863621	-0.000774121	0.999947	0.604893	NA	0.996998	1	0.990631	0.885414	NA	NA	NA	NA	0.999271
ENSMUSG00000033831	fibrinogen beta chain [Source:MGI Symbol;Acc:MGI:99501]	-2.20955e-06	0.000594871	-0.00793903	5.31053e-05	4.36807e-06	-0.000442112	-5.53447e-05	-0.00506884	-0.0101368	-0.00387443	-0.0124316	-0.000296247	0.999947	0.954894	0.765533	0.996998	1	0.982431	0.986901	NA	0.858289	NA	NA	0.999271
ENSMUSG00000099631	predicted gene 8641 [Source:MGI Symbol;Acc:MGI:3647459]	-1.41716e-06	0.00499491	-0.00133431	-8.62839e-05	1.72848e-05	-0.000629048	2.4951e-05	0.035181	-0.0100831	0.00362525	-0.0289118	-0.000591242	0.999947	0.717364	0.826741	0.996998	1	0.991744	0.993086	NA	0.801757	NA	NA	0.999271
ENSMUSG00000112246	predicted gene, 40761 [Source:MGI Symbol;Acc:MGI:5623646]	-1.7645e-06	-0.00264753	-0.000362549	2.14974e-05	-3.31281e-07	0.00199395	-4.32599e-05	-0.0824151	-0.0100036	-0.00188353	-0.0316858	-0.00213806	0.999947	0.68711	NA	0.996998	1	0.910146	0.986905	NA	NA	NA	NA	0.999271
ENSMUSG00000087187	predicted gene 13431 [Source:MGI Symbol;Acc:MGI:3650776]	2.99267e-06	0.00127741	-0.00158799	0.000155744	7.24952e-07	0.00175286	-4.62836e-05	0.0201981	-0.00981986	-0.0072392	0.00853617	-0.000944499	0.999947	0.949797	0.826741	0.996998	1	0.970809	0.989721	NA	0.73444	NA	NA	0.999271
ENSMUSG00000103103	RIKEN cDNA 4833445I07 gene [Source:MGI Symbol;Acc:MGI:2143268]	-2.95012e-05	0.00831455	-0.00569802	0.000139061	-6.96951e-06	-0.00433839	-0.000523258	0.125116	-0.00967485	-0.0192741	0.0939567	-0.00183943	0.999947	0.809982	0.783251	0.996998	1	0.978646	0.886602	0.340801	0.38407	0.594717	0.512242	0.999271
ENSMUSG00000076531	immunoglobulin kappa variable 4-92 [Source:MGI Symbol;Acc:MGI:2686254]	2.16712e-06	-0.00278346	0.000193703	3.81136e-05	-9.30552e-06	0.00158212	-0.000265658	-0.0195361	-0.00963438	-0.00562353	0.0164353	-0.00152944	0.999947	0.678196	NA	0.996998	1	0.924274	0.942224	NA	0.859598	NA	NA	0.999271
ENSMUSG00000110400	predicted gene 45416 [Source:MGI Symbol;Acc:MGI:5791252]	-6.7629e-06	0.00239031	-0.00215075	8.98644e-06	6.37259e-06	-0.000117239	-0.000175984	0.0169519	-0.00959691	-0.00363014	-0.00458593	-0.00052085	0.999947	0.816049	0.826741	0.996998	1	0.998524	0.95572	NA	NA	NA	NA	0.999271
ENSMUSG00000107667	RIKEN cDNA C530044C16 gene [Source:MGI Symbol;Acc:MGI:2443109]	-4.8966e-06	0.0011931	-0.00143756	6.16738e-06	-3.40319e-06	-0.000161981	-7.60509e-05	0.0330243	-0.00949605	-0.00248392	0.023264	-0.000592218	0.999947	0.942104	0.826741	0.997498	1	0.998524	0.980536	NA	NA	NA	NA	0.999271
ENSMUSG00000062184	heparan sulfate 6-O-sulfotransferase 2 [Source:MGI Symbol;Acc:MGI:1354959]	-7.92324e-06	0.00029038	-0.00359556	-0.000122057	7.23664e-06	-0.00357161	-1.07469e-05	-0.0239122	-0.00929975	0.00334054	-0.0280973	-0.000322258	0.999947	0.989674	0.791193	0.996998	1	0.909106	0.994547	NA	0.850735	NA	NA	0.999271
ENSMUSG00000095565	immunoglobulin heavy variable 2-9-1 [Source:MGI Symbol;Acc:MGI:4439519]	6.18891e-07	-0.000713076	0.000207334	0.000166089	1.70748e-05	0.0112047	-3.09203e-05	-0.167715	-0.00916447	-0.00676615	-0.114385	-0.583436	0.999947	0.965153	0.960953	0.996998	1	0.425457	0.991443	0.0880905	0.757906	0.610659	0.0912263	0.0998518
ENSMUSG00000109228	family with sequence similarity 81, member B [Source:MGI Symbol;Acc:MGI:2685122]	-3.29708e-06	-0.00123995	-0.00342127	5.61635e-06	-9.50589e-06	-0.00285783	-7.22599e-05	0.0278757	-0.00904776	-0.00249964	0.0337633	-0.000251613	0.999947	0.936294	0.808976	0.997585	1	0.910146	0.980536	NA	NA	NA	NA	0.999271
ENSMUSG00000066224	AT rich interactive domain 3C (BRIGHT-like) [Source:MGI Symbol;Acc:MGI:3650624]	-3.35777e-07	0.00400542	-0.000592342	9.37717e-05	-1.88195e-07	0.00213104	-0.000181193	0.104739	-0.00893161	-0.0121451	0.0415151	-0.00230623	0.999947	0.614785	NA	0.996998	1	0.889148	0.95572	NA	NA	NA	NA	0.999271
ENSMUSG00000078780	predicted gene 5150 [Source:MGI Symbol;Acc:MGI:3779469]	1.92571e-06	0.009359	-0.00304804	0.000284174	-3.77058e-06	-0.00205955	-0.000192781	0.278914	-0.00892564	-0.0242232	0.124831	-0.000567174	0.999947	0.607686	0.791193	0.996998	1	0.974407	0.95572	0.0532813	0.674834	0.372798	NA	0.999271
ENSMUSG00000017720	transformation related protein 53 target 5 [Source:MGI Symbol;Acc:MGI:1920853]	-9.60995e-06	-0.00104312	-0.00289958	-0.000128852	1.54174e-06	-0.00262586	-3.21819e-05	-0.0227889	-0.00886445	0.00319265	-0.0133673	-0.000397491	0.999947	0.954894	0.808976	0.996998	1	0.953021	0.991443	NA	0.807347	NA	NA	0.999271
ENSMUSG00000089701	predicted gene 15978 [Source:MGI Symbol;Acc:MGI:3802110]	-4.94252e-06	0.00262546	-0.00208785	-3.06597e-05	6.08792e-06	-0.000553494	-6.17854e-05	0.0170827	-0.00886237	-0.000235682	-0.00725836	-0.000378573	0.999947	0.746247	NA	0.996998	1	0.983473	0.983661	NA	NA	NA	NA	0.999271
ENSMUSG00000104841	predicted gene, 17743 [Source:MGI Symbol;Acc:MGI:5009819]	1.34458e-06	0.00179485	-0.00174628	0.000350881	-1.19385e-05	0.00482613	-0.000218317	0.0744939	-0.00882784	-0.0225499	0.065876	-0.00168526	0.999947	0.951963	0.826741	0.996998	1	0.952497	0.95572	0.543003	0.593318	0.43272	NA	0.999271
ENSMUSG00000076549	immunoglobulin kappa variable 4-68 [Source:MGI Symbol;Acc:MGI:2686265]	5.67068e-07	-0.00728228	-0.000253291	2.52897e-05	1.62481e-05	0.0154428	8.69976e-06	-0.45414	-0.00881422	-0.000470263	-0.16658	-2.98131	0.999947	0.474115	0.944922	0.996998	1	0.26528	0.994547	0.0174925	0.722389	0.982058	0.0476834	0.0252627
ENSMUSG00000064246	chitinase-like 1 [Source:MGI Symbol;Acc:MGI:1340899]	-4.84666e-06	0.0107821	-0.00165138	0.000166602	-2.94793e-06	-3.53063e-06	-0.000488145	0.662301	-0.00880119	-0.0252598	0.156144	-0.000723249	0.999947	0.495505	0.826741	0.996998	1	0.999829	0.776076	0.0101904	0.69151	0.367028	0.083249	0.999271
ENSMUSG00000000365	ring finger protein 17 [Source:MGI Symbol;Acc:MGI:1353419]	-1.48352e-05	-0.000134843	-0.00181495	-6.77588e-05	-5.66623e-06	-0.000525236	-0.000159189	0.0189369	-0.00879698	-0.00306069	0.0217705	-0.000705394	0.999947	0.996149	0.826741	0.996998	1	0.998003	0.95572	NA	0.722389	NA	NA	0.999271
ENSMUSG00000096140	ankyrin repeat domain 66 [Source:MGI Symbol;Acc:MGI:1925106]	4.71976e-06	0.00335211	-0.000841389	0.000180282	-1.68349e-06	0.00297796	-6.68988e-05	0.0751143	-0.00874314	-0.00909305	0.0421733	-0.00146423	0.999947	0.845222	0.860552	0.996998	1	0.935408	0.986901	NA	0.801757	NA	NA	0.999271
ENSMUSG00000024679	membrane-spanning 4-domains, subfamily A, member 6D [Source:MGI Symbol;Acc:MGI:1916024]	6.0401e-06	0.0117774	-0.00188984	0.000441528	-7.92387e-06	0.00197215	-0.000215069	0.46124	-0.0086783	-0.0400229	0.19719	-0.00122718	0.999947	0.578641	0.826741	0.996998	1	0.981879	0.95572	0.0212325	0.596079	0.296502	0.110302	0.999271
ENSMUSG00000015134	aldehyde dehydrogenase family 1, subfamily A3 [Source:MGI Symbol;Acc:MGI:1861722]	-1.75538e-05	0.0105356	-0.00718883	0.000261689	2.44891e-05	-0.00769435	-0.000444749	0.0812417	-0.00863412	-0.0223606	0.0141226	-0.000979915	0.999947	0.716988	0.595265	0.996998	1	0.935408	0.879189	0.533406	0.508018	0.494267	0.928315	0.999271
ENSMUSG00000069008	predicted gene 5537 [Source:MGI Symbol;Acc:MGI:3643179]	2.3971e-06	-0.00248768	-0.000424711	6.42871e-05	-1.12197e-05	0.00187494	-1.1282e-05	-0.00105235	-0.00862464	-0.00254481	0.0314749	-0.00132651	0.999947	0.823532	NA	0.996998	1	0.946491	0.994547	NA	NA	NA	NA	0.999271
ENSMUSG00000111771	predicted gene, 47465 [Source:MGI Symbol;Acc:MGI:6096430]	-3.93526e-06	0.00393295	-0.00202698	2.93265e-05	1.26765e-06	-0.00267057	-0.00131859	0.20402	-0.00855186	-0.0123405	0.0717708	-0.000317004	0.999947	0.720886	0.826741	0.996998	1	0.933272	0.775119	NA	0.870369	NA	NA	0.999271
ENSMUSG00000079597	cystatin domain containing 4 [Source:MGI Symbol;Acc:MGI:3645124]	3.01713e-06	0.00460288	-0.0114857	0.000110387	-3.78769e-07	-0.00301965	-0.000409227	0.699757	-0.00835524	-0.018954	0.079007	-3.51807e-05	0.999947	0.585546	0.672299	0.996998	1	0.818925	0.885414	NA	0.879237	NA	NA	0.999271
ENSMUSG00000032484	neutrophilic granule protein [Source:MGI Symbol;Acc:MGI:105983]	-2.17092e-06	0.00738124	-0.00124453	2.66181e-05	5.32115e-06	-0.00031149	-0.000208306	0.453678	-0.00830998	-0.00422521	0.0458405	-0.000420398	0.999947	0.370637	0.826741	0.996998	1	0.991744	0.95572	NA	0.886173	0.623842	NA	0.999271
ENSMUSG00000102888	immunoglobulin heavy variable V1-11 [Source:MGI Symbol;Acc:MGI:5009835]	-4.60621e-06	0.00390931	-0.000665578	-4.78258e-05	2.43522e-05	0.00210463	-9.25596e-05	-0.0517886	-0.00827385	0.000205071	-0.0910398	-0.00139555	0.999947	0.582445	0.866861	0.996998	0.603845	0.932015	0.97427	NA	0.859598	NA	NA	0.999271
ENSMUSG00000081487	predicted gene 13689 [Source:MGI Symbol;Acc:MGI:3652061]	-9.43887e-06	-0.00399673	-0.000639944	-6.44141e-05	6.00793e-06	0.00384469	-0.000103469	-0.118374	-0.00820794	-0.000456691	-0.0653475	-0.00187628	0.999947	0.730397	0.886231	0.996998	1	0.911535	0.97427	NA	0.800973	NA	NA	0.999271
ENSMUSG00000086749	predicted gene 12037 [Source:MGI Symbol;Acc:MGI:3651602]	-1.47689e-05	-0.00230727	-0.00314036	-5.80575e-05	3.8753e-06	-0.00297602	-0.000163846	-0.0644719	-0.00817541	-0.00352116	-0.0434052	-0.000490485	0.999947	0.912376	0.791193	0.996998	1	0.959815	0.95572	NA	0.722389	NA	NA	0.999271
ENSMUSG00000110457	predicted gene 45752 [Source:MGI Symbol;Acc:MGI:5804867]	-3.74326e-07	-0.00235548	-0.00163479	-2.88571e-05	-3.4415e-06	-0.000218934	6.29188e-06	-0.0322037	-0.00814738	0.00119888	-0.000413515	-0.000516369	0.999947	0.870999	0.826741	0.996998	1	0.998524	0.994547	NA	NA	NA	NA	0.999271
ENSMUSG00000028859	colony stimulating factor 3 receptor (granulocyte) [Source:MGI Symbol;Acc:MGI:1339755]	1.07203e-05	0.00700042	-0.00176339	0.000429516	-1.67413e-05	-0.00176459	-0.000258266	0.98573	-0.00813788	-0.121512	0.304794	-0.000719122	0.999947	0.682209	0.826741	0.996998	1	0.981879	0.909623	0.00482206	0.667431	0.131175	0.0273039	0.999271
ENSMUSG00000024471	myotilin [Source:MGI Symbol;Acc:MGI:1889800]	-2.07165e-06	0.00854013	-0.00287648	0.000108151	-1.17312e-05	-0.0054113	-0.000143372	0.386475	-0.00806908	-0.00808115	0.172937	-0.000399704	0.999947	0.605758	0.808976	0.996998	1	0.910146	0.962108	0.0256988	0.684768	0.64537	0.0928485	0.999271
ENSMUSG00000108269	predicted gene, 18422 [Source:MGI Symbol;Acc:MGI:5010607]	2.76715e-06	-0.00299767	-0.00044958	-2.46748e-05	4.03956e-06	0.0010049	5.6776e-05	-0.0700065	-0.00802293	0.00233331	-0.0360145	-0.00086162	0.999947	0.719252	NA	0.996998	1	0.974096	0.986901	NA	NA	NA	NA	0.999271
ENSMUSG00000000031	H19, imprinted maternally expressed transcript [Source:MGI Symbol;Acc:MGI:95891]	-1.28552e-05	0.0171457	-0.0017499	8.10997e-05	1.193e-05	0.000438993	-0.000455948	0.394428	-0.0080102	-0.0137127	0.106734	-0.00088446	0.999947	0.43586	0.826741	0.996998	1	0.998524	0.776076	0.0249832	0.674834	0.519675	0.259275	0.999271
ENSMUSG00000087692	predicted gene 11940 [Source:MGI Symbol;Acc:MGI:3702271]	-3.70652e-06	0.000113679	-0.000290791	-1.97859e-05	6.51904e-06	0.00197062	-5.34562e-05	-0.03296	-0.00792895	-0.000401348	-0.0297263	-0.00152375	0.999947	0.993972	NA	0.996998	1	0.929642	0.986901	NA	NA	NA	NA	0.999271
ENSMUSG00000062345	serine (or cysteine) peptidase inhibitor, clade B, member 2 [Source:MGI Symbol;Acc:MGI:97609]	2.35836e-06	0.00175472	-0.000869548	9.15069e-05	-1.38615e-06	0.00107823	-5.90965e-05	0.0490187	-0.00788951	-0.00674905	0.0261843	-0.000952636	0.999947	0.855944	NA	0.996998	1	0.956451	0.986901	NA	NA	NA	NA	0.999271
ENSMUSG00000032496	lactotransferrin [Source:MGI Symbol;Acc:MGI:96837]	-6.69605e-06	0.0172241	-0.00301551	5.81551e-05	7.30911e-06	-0.00361578	-0.000606185	2.63087	-0.00785042	-0.0119865	0.148602	-0.000309624	0.999947	0.370637	0.808976	0.996998	1	0.927631	0.776076	0.00209415	0.765387	0.517646	0.0628296	0.999271
ENSMUSG00000091019	predicted gene 7502 [Source:MGI Symbol;Acc:MGI:3643245]	6.25782e-08	-0.00245547	-0.00161552	-2.77601e-05	-3.56979e-06	-0.00138253	3.01605e-05	-0.0274411	-0.00773993	0.00176391	-0.00279414	-0.000277154	0.999947	0.782145	0.826741	0.996998	1	0.955304	0.991443	NA	NA	NA	NA	0.999271
ENSMUSG00000017737	matrix metallopeptidase 9 [Source:MGI Symbol;Acc:MGI:97011]	-6.79162e-06	0.0221395	-0.00273528	0.000193559	1.1468e-05	-0.00301076	-0.000360822	0.633862	-0.00769475	-0.0193028	0.160149	-0.00074452	0.999947	0.424683	0.810508	0.996998	1	0.973867	0.846877	0.00990946	0.637467	0.471019	0.156486	0.999271
ENSMUSG00000085524	predicted gene 14224 [Source:MGI Symbol;Acc:MGI:3649242]	-2.38257e-06	-0.00405989	-0.00771866	-9.41432e-07	-8.62319e-06	-0.0028979	-2.81736e-05	-0.0366071	-0.00768582	-0.000821375	0.0076745	-0.00014482	0.999947	0.735928	0.732345	0.998788	1	0.892673	0.991443	NA	NA	NA	NA	0.999271
ENSMUSG00000064340	mitochondrially encoded tRNA leucine 1 [Source:MGI Symbol;Acc:MGI:102482]	-6.18487e-06	6.42569e-05	-0.0020872	-8.712e-05	8.56016e-06	-0.00212041	-2.79288e-05	-0.049697	-0.00764595	0.00195889	-0.042507	-0.000281212	0.999947	0.99704	0.826741	0.996998	1	0.935901	0.991443	NA	0.886173	NA	NA	0.999271
ENSMUSG00000074934	gremlin 1, DAN family BMP antagonist [Source:MGI Symbol;Acc:MGI:1344337]	-1.09648e-05	0.036315	-0.00377664	0.000282601	3.57527e-05	-0.00378034	-0.000416504	0.426298	-0.00756802	-0.0234111	0.100801	-0.00110833	0.999947	0.4094	0.791193	0.996998	1	0.974407	0.884962	0.0289648	0.548541	0.471019	0.41935	0.999271
ENSMUSG00000110020	predicted gene 45441 [Source:MGI Symbol;Acc:MGI:5791277]	-5.43502e-06	0.00173861	-0.000590468	-4.18784e-05	-1.99907e-07	0.000194701	-9.12002e-05	0.0307498	-0.00756199	-0.0003114	0.0125497	-0.000566577	0.999947	0.823607	NA	0.996998	1	0.998524	0.980536	NA	NA	NA	NA	0.999271
ENSMUSG00000007888	cytokine receptor-like factor 1 [Source:MGI Symbol;Acc:MGI:1340030]	-1.30269e-05	0.00467547	-0.00213208	0.000395199	-2.58167e-05	0.00206196	-0.00461199	0.270525	-0.00747359	-0.680785	0.199835	-0.00118044	0.999947	0.827805	0.826741	0.996998	1	0.981879	0.340824	0.074811	0.607395	0.0725654	0.110048	0.999271
ENSMUSG00000042265	triggering receptor expressed on myeloid cells 1 [Source:MGI Symbol;Acc:MGI:1930005]	4.47811e-06	0.00176222	-0.00153945	0.000126034	-9.66653e-06	-0.00150407	-0.000363295	0.397428	-0.00743365	-0.0196181	0.0939276	-0.000262072	0.999947	0.868115	0.826741	0.996998	1	0.954891	0.898895	NA	0.8927	NA	NA	0.999271
ENSMUSG00000079140	predicted gene 6374 [Source:MGI Symbol;Acc:MGI:3647016]	-2.99244e-06	-0.00450148	-0.00131307	1.63243e-06	-5.75679e-06	-0.000259325	-4.10488e-05	-0.0589052	-0.00743249	-0.00135958	-0.0165926	-0.000534465	0.999947	0.688047	0.826741	0.998734	1	0.998524	0.98839	NA	NA	NA	NA	0.999271
ENSMUSG00000118339	RIKEN cDNA 4930592I03 gene [Source:MGI Symbol;Acc:MGI:1923103]	6.0487e-06	-0.00722376	-8.9751e-05	0.000122627	-1.62482e-05	0.00333031	8.34744e-06	-0.0683896	-0.00741213	-0.00584541	0.00862687	-0.00644338	0.999947	0.37923	NA	0.996998	1	0.773978	0.994547	NA	NA	NA	NA	0.878497
ENSMUSG00000047945	MARCKS-like 1 [Source:MGI Symbol;Acc:MGI:97143]	1.52393e-06	0.0138961	-0.00299918	0.000562358	-1.87651e-05	-0.00430822	-0.000605375	0.673707	-0.00739069	-0.0846869	0.383487	-0.00124408	0.999947	0.601862	0.820673	0.996998	1	0.974407	0.776076	0.00698602	0.525335	0.170225	0.0490465	0.999271
ENSMUSG00000116534	predicted gene, 49731 [Source:MGI Symbol;Acc:MGI:6215214]	-5.91638e-06	0.000314301	-0.00360152	-6.09607e-05	7.61014e-06	-0.00144333	-4.68614e-05	-0.0250797	-0.00732972	0.00125988	-0.0297007	-0.00020868	0.999947	0.982446	NA	0.996998	1	0.952811	0.986901	NA	NA	NA	NA	0.999271
ENSMUSG00000032640	chondroitin sulfate synthase 1 [Source:MGI Symbol;Acc:MGI:2681120]	-2.84819e-05	0.0295101	-0.0069559	0.000113447	0.000106349	-0.00228125	-0.000370463	0.106706	-0.00730124	-0.0166947	-0.0217449	-0.00306461	0.999947	0.506111	0.791193	0.996998	1	0.995118	0.962108	0.393672	0.338408	0.742402	0.907305	0.999271
ENSMUSG00000006014	proteoglycan 4 (megakaryocyte stimulating factor, articular superficial zone protein) [Source:MGI Symbol;Acc:MGI:1891344]	-1.22536e-05	0.00223983	-0.00265033	2.65338e-05	-1.49351e-05	-0.00181944	-0.000181378	0.0816175	-0.00720498	-0.00672407	0.0754157	-0.000733365	0.999947	0.934553	0.815913	0.996998	1	0.981879	0.957074	0.479557	0.671979	0.726633	NA	0.999271
ENSMUSG00000076755	T cell receptor gamma, variable 1 [Source:MGI Symbol;Acc:MGI:98631]	5.23134e-06	-0.00909642	-0.00110804	-3.06564e-05	-1.72058e-06	0.000792516	8.8977e-05	-0.194537	-0.00709397	0.00382839	-0.0805023	-0.000872249	0.999947	0.60106	0.84735	0.996998	1	0.994016	0.983203	NA	0.75767	0.829548	NA	0.999271
ENSMUSG00000064853	predicted gene, 23442 [Source:MGI Symbol;Acc:MGI:5453219]	-2.87444e-06	-0.00390876	-0.00137689	5.53409e-05	-4.61737e-06	-3.73166e-05	-8.28202e-05	-0.0604013	-0.00698899	-0.00437639	-0.024544	-0.000572072	0.999947	0.774251	0.826741	0.996998	1	0.999733	0.980536	NA	0.847364	NA	NA	0.999271
ENSMUSG00000088789	small Cajal body-specific RNA 1 [Source:MGI Symbol;Acc:MGI:4360027]	3.30641e-06	-0.00442817	-8.07968e-05	1.32726e-05	-3.2764e-07	0.00261771	4.03842e-05	-0.0975059	-0.00684243	0.000603349	-0.0398443	-0.0017155	0.999947	0.60106	0.981617	0.996998	1	0.910414	0.98839	NA	NA	NA	NA	0.999271
ENSMUSG00000104026	predicted gene, 37212 [Source:MGI Symbol;Acc:MGI:5610440]	3.52621e-07	-0.00257112	0.000436521	5.65471e-05	-2.57597e-06	0.00472611	-3.99842e-05	-0.0597176	-0.0067536	-0.00325607	-0.0258069	-0.00833332	0.999947	0.765163	NA	0.996998	1	0.739604	0.98839	NA	NA	NA	NA	0.77242
ENSMUSG00000095210	immunoglobulin heavy variable 5-9-1 [Source:MGI Symbol;Acc:MGI:4439810]	-3.59713e-06	0.00148896	0.000198141	9.81936e-05	8.49386e-06	0.00710275	-0.000164286	-0.0167514	-0.00675061	-0.00933894	-0.0265139	-0.0297983	0.999947	0.908771	0.96098	0.996998	1	0.619733	0.95572	0.843374	0.859598	0.538705	NA	0.549046
ENSMUSG00000046415	RIKEN cDNA B430212C06 gene [Source:MGI Symbol;Acc:MGI:2442134]	-1.95167e-06	-0.00600513	-0.000663269	2.591e-05	-1.19777e-05	0.000556549	-6.67856e-05	-0.0585331	-0.00671572	-0.00265886	0.00050946	-0.000628055	0.999947	0.429227	NA	0.996998	1	0.986139	0.981097	NA	NA	NA	NA	0.999271
ENSMUSG00000087344	predicted gene 15627 [Source:MGI Symbol;Acc:MGI:3783071]	-6.06715e-06	0.00160319	-0.000551814	-2.04213e-05	5.09548e-06	0.00107582	-0.000186867	0.00668384	-0.00667553	-0.00123775	-0.0082243	-0.000963255	0.999947	0.803816	NA	0.996998	1	0.953021	0.957074	NA	NA	NA	NA	0.999271
ENSMUSG00000019992	mitochondrial fission regulator 2 [Source:MGI Symbol;Acc:MGI:1919054]	-2.03557e-05	0.0217659	-0.00294386	7.8658e-05	1.78918e-05	0.00279247	-0.000350084	0.274356	-0.00666532	-0.013477	0.111641	-0.00190708	0.999947	0.520659	0.826741	0.996998	1	0.984913	0.947994	0.0832735	0.525335	0.666378	0.408791	0.999271
ENSMUSG00000072476	predicted pseudogene 9008 [Source:MGI Symbol;Acc:MGI:3644000]	-1.64299e-06	0.00294822	-0.000443741	4.949e-05	-2.03816e-06	0.0024398	-6.10551e-05	0.0628303	-0.00666201	-0.0035555	0.0311745	-0.00158022	0.999947	0.779099	0.899335	0.996998	1	0.91718	0.983661	NA	NA	NA	NA	0.999271
ENSMUSG00000086447	predicted gene 13522 [Source:MGI Symbol;Acc:MGI:3651428]	-4.8476e-06	-0.000775241	-0.00174013	-5.74626e-05	1.76763e-06	-0.000588299	-3.51844e-05	-0.0210204	-0.00658942	0.00145549	-0.0129013	-0.000298858	0.999947	0.930412	NA	0.996998	1	0.980968	0.98982	NA	NA	NA	NA	0.999271
ENSMUSG00000116793	predicted gene, 34256 [Source:MGI Symbol;Acc:MGI:5593415]	-3.42841e-06	0.00361099	-0.000623403	-1.18028e-05	1.0992e-05	0.00114603	-4.86334e-05	0.0184347	-0.00655056	-0.00054642	-0.0182665	-0.000870583	0.999947	0.614785	NA	0.996998	1	0.959098	0.986901	NA	NA	NA	NA	0.999271
ENSMUSG00000081768	predicted gene 12755 [Source:MGI Symbol;Acc:MGI:3649708]	7.33433e-06	-0.00222054	0.000239646	7.55854e-05	-1.17055e-05	0.00307314	8.25378e-05	-0.00091626	-0.00649926	0.000328822	0.0273972	-0.00171584	0.999947	0.855535	0.948098	0.996998	1	0.909106	0.980536	NA	NA	NA	NA	0.999271
ENSMUSG00000092627	RIKEN cDNA D130058E05 gene [Source:MGI Symbol;Acc:MGI:2444614]	-6.84214e-06	0.000652017	-0.00786703	-4.87264e-05	2.6925e-06	-0.00295564	-5.67708e-05	-0.000519412	-0.00649391	-0.000100048	-0.00652591	-0.000119983	0.999947	0.968523	0.746852	0.996998	1	0.881105	0.986901	NA	NA	NA	NA	0.999271
ENSMUSG00000033860	fibrinogen gamma chain [Source:MGI Symbol;Acc:MGI:95526]	-9.22654e-07	0.00130322	-0.00302553	2.25498e-05	2.82986e-06	6.05643e-05	-2.63605e-05	0.0143952	-0.00643714	-0.0015218	-0.00172276	-0.000408668	0.999947	0.84078	NA	0.996998	1	0.998524	0.991443	NA	NA	NA	NA	0.999271
ENSMUSG00000000817	Fas ligand (TNF superfamily, member 6) [Source:MGI Symbol;Acc:MGI:99255]	-3.00627e-05	0.0074272	-0.00229763	-0.000144907	5.51324e-06	0.000349244	-0.000370738	0.102089	-0.00636197	-0.00592933	0.0436397	-0.00104196	0.999947	0.736755	0.826741	0.996998	1	0.998524	0.843801	0.393753	0.659564	0.782151	NA	0.999271
ENSMUSG00000000791	interleukin 12 receptor, beta 1 [Source:MGI Symbol;Acc:MGI:104579]	3.89391e-06	0.00637339	-0.00125645	0.000263544	2.31642e-05	0.00730224	-8.90262e-05	0.0430302	-0.00633157	-0.0113852	-0.0187399	-0.00243898	0.999947	0.774681	0.851211	0.996998	1	0.881223	0.986901	0.736639	0.668063	0.588804	NA	0.974144
ENSMUSG00000109552	predicted gene 44531 [Source:MGI Symbol;Acc:MGI:5753107]	4.06216e-06	-0.0016325	-0.00508432	8.81224e-05	-1.12191e-05	-0.00175791	-4.10173e-05	0.0321083	-0.00627128	-0.00464158	0.0405608	-0.000116148	0.999947	0.882336	NA	0.996998	1	0.919964	0.98839	NA	NA	NA	NA	0.999271
ENSMUSG00000090942	RIKEN cDNA F830016B08 gene [Source:MGI Symbol;Acc:MGI:3588218]	-1.30309e-05	0.0131959	-0.00119501	0.00010541	-4.1315e-06	0.00448085	-0.000395031	0.403915	-0.00611581	-0.0148191	0.169525	-0.00149198	0.999947	0.554304	0.866861	0.996998	1	0.95511	0.81755	0.0287747	0.668063	0.538705	0.147789	0.999271
ENSMUSG00000035186	ubiquitin D [Source:MGI Symbol;Acc:MGI:1344410]	-1.02935e-05	0.0188451	-0.00309412	0.000163199	-1.60896e-06	-0.00441782	-0.000524418	0.833888	-0.00610193	-0.0215285	0.219615	-0.000543545	0.999947	0.429227	0.791193	0.996998	1	0.94826	0.775119	0.006074	0.69151	0.4204	0.071699	0.999271
ENSMUSG00000029417	chemokine (C-X-C motif) ligand 9 [Source:MGI Symbol;Acc:MGI:1352449]	-3.42512e-07	0.00409967	-0.00163961	0.00018916	-1.51497e-05	-0.0011335	-0.000783864	0.544356	-0.00605091	-0.0602206	0.171247	-0.000483246	0.999947	0.76757	0.826741	0.996998	1	0.983596	0.770253	0.0138343	0.807347	0.223083	0.0431552	0.999271
ENSMUSG00000031351	zinc finger protein 185 [Source:MGI Symbol;Acc:MGI:108095]	-2.41556e-05	4.72607e-05	-0.00326827	-0.000232392	1.59468e-05	0.00255754	-0.00015993	-0.0292638	-0.00603311	9.89921e-05	-0.0435635	-0.00191966	0.999947	0.999485	0.826741	0.996998	1	0.986139	0.983203	0.839418	0.529079	0.998591	0.768577	0.999271
ENSMUSG00000097911	predicted gene, 26691 [Source:MGI Symbol;Acc:MGI:5477185]	-5.95465e-07	-0.00111518	-0.00370553	-1.59188e-05	2.90474e-06	-0.00124832	2.00836e-06	-0.0302204	-0.0059882	0.000679684	-0.0194994	-0.000162523	0.999947	0.909392	NA	0.996998	1	0.946137	0.997402	NA	NA	NA	NA	0.999271
ENSMUSG00000017493	insulin-like growth factor binding protein 4 [Source:MGI Symbol;Acc:MGI:96439]	-1.733e-05	0.0303911	-0.00348067	0.000202362	1.76323e-05	-0.00219235	-0.000445877	0.445582	-0.00595897	-0.0199659	0.147345	-0.00122461	0.999947	0.43586	0.808976	0.996998	1	0.986062	0.858981	0.0258909	0.570041	0.517646	0.261952	0.999271
ENSMUSG00000093956	predicted gene, 24497 [Source:MGI Symbol;Acc:MGI:5454274]	-3.44688e-06	-0.00312819	-0.00177227	-9.00404e-07	-8.29377e-06	-0.000558105	-8.48846e-05	-0.0130551	-0.00586954	-0.00169947	0.0113849	-0.00029591	0.999947	0.623082	NA	0.998734	1	0.981879	0.980536	NA	NA	NA	NA	0.999271
ENSMUSG00000004885	cellular retinoic acid binding protein II [Source:MGI Symbol;Acc:MGI:88491]	-6.2353e-06	0.00194584	-0.00369586	2.1896e-05	1.09772e-06	-0.0011646	-0.000155757	0.0328266	-0.00583159	-0.00402859	0.0125865	-0.000202435	0.999947	0.860857	0.808976	0.996998	1	0.967594	0.95572	NA	NA	NA	NA	0.999271
ENSMUSG00000029661	collagen, type I, alpha 2 [Source:MGI Symbol;Acc:MGI:88468]	-3.47996e-05	0.0592574	-0.00524317	0.000155299	9.49959e-05	-0.00272234	-0.000673041	0.212849	-0.00581131	-0.0224455	0.00952099	-0.0019821	0.999947	0.399054	0.791193	0.996998	1	0.988239	0.843857	0.130859	0.456881	0.581181	0.958075	0.999271
ENSMUSG00000052316	leucine rich repeat containing 15 [Source:MGI Symbol;Acc:MGI:1921738]	-1.24811e-05	0.00597112	-0.0023503	-0.000139613	2.85032e-05	-0.0017217	-9.0599e-05	0.000604588	-0.0058098	0.00212047	-0.0735263	-0.000373073	0.999947	0.645839	0.817805	0.996998	1	0.973867	0.980536	NA	0.847364	0.885161	NA	0.999271
ENSMUSG00000029409	cDNA sequence U90926 [Source:MGI Symbol;Acc:MGI:1930915]	-4.65461e-06	-0.000551029	-0.0044056	2.94582e-07	-2.89181e-06	-0.00121624	-0.000101047	0.00201642	-0.00576804	-0.00198445	0.00787951	-0.000167718	0.999947	0.959574	NA	0.998955	1	0.951857	0.973503	NA	NA	NA	NA	0.999271
ENSMUSG00000113334	RIKEN cDNA D030007L05 gene [Source:MGI Symbol;Acc:MGI:3026977]	-5.37608e-06	0.00236123	-0.00715472	-6.34324e-06	1.68697e-06	-0.00161122	-0.000137598	0.0356367	-0.0057677	-0.00194338	0.0104753	-0.000112008	0.999947	0.754182	NA	0.996998	1	0.92396	0.957238	NA	NA	NA	NA	0.999271
ENSMUSG00000092518	family with sequence similarity 71, member E2 [Source:MGI Symbol;Acc:MGI:3045311]	-5.68795e-06	0.000555127	-0.000746489	-2.36519e-05	1.17429e-06	0.000514783	-0.000195661	0.0050396	-0.00575417	-0.00094663	-0.000573074	-0.000611123	0.999947	0.939635	NA	0.996998	1	0.97777	0.957074	NA	NA	NA	NA	0.999271
ENSMUSG00000028655	major facilitator superfamily domain containing 2A [Source:MGI Symbol;Acc:MGI:1923824]	4.56139e-07	0.0045024	-0.00335945	0.000209432	-3.03907e-05	-0.00681267	-0.000219018	0.34563	-0.00573045	-0.0144279	0.252576	-0.000471228	0.999947	0.839809	0.784622	0.996998	1	0.904849	0.95572	0.0404975	0.674834	0.538705	0.0621819	0.999271
ENSMUSG00000031722	haptoglobin [Source:MGI Symbol;Acc:MGI:96211]	4.94107e-06	0.00936369	-0.00175492	0.000320769	-1.67068e-06	2.82331e-05	-0.000218256	1.46317	-0.00572418	-0.169703	0.153241	-0.000587277	0.999947	0.480151	0.826741	0.996998	1	0.999733	0.93375	0.00464128	0.81927	0.114226	0.0601732	0.999271
ENSMUSG00000044912	synaptotagmin XVI [Source:MGI Symbol;Acc:MGI:2673872]	2.39944e-06	0.00386134	-0.00310737	0.000295308	-3.32843e-05	-0.0059599	-0.000192361	0.217045	-0.00570813	-0.0144037	0.197058	-0.00106688	0.999947	0.903219	0.817805	0.996998	1	0.959417	0.973503	0.137575	0.596079	0.607887	0.167527	0.999271
ENSMUSG00000064147	RAB44, member RAS oncogene family [Source:MGI Symbol;Acc:MGI:3045302]	9.27124e-06	0.00837452	-0.0013208	0.000431072	-3.34011e-06	-0.000220484	-0.000246481	0.668115	-0.00570506	-0.0639734	0.220056	-0.000859212	0.999947	0.633123	0.826741	0.996998	1	0.998782	0.942224	0.00914126	0.69151	0.209055	0.0773615	0.999271
ENSMUSG00000037188	grainyhead like transcription factor 3 [Source:MGI Symbol;Acc:MGI:2655333]	-1.09647e-05	0.0203531	-0.00234847	0.000237737	1.43779e-05	0.000456068	-0.000441732	0.39692	-0.00566744	-0.0258741	0.118677	-0.00101777	0.999947	0.450651	0.826741	0.996998	1	0.998524	0.790036	0.0308986	0.668063	0.384011	0.286623	0.999271
ENSMUSG00000085573	predicted gene 15418 [Source:MGI Symbol;Acc:MGI:3705275]	-9.11779e-06	0.00896242	-0.00216044	-1.58857e-05	2.07858e-05	-0.00202887	-0.000107629	0.0610749	-0.00565858	-0.00323817	-0.00648431	-0.000482851	0.999947	0.601862	0.819856	0.996998	1	0.974313	0.977352	NA	0.820253	NA	NA	0.999271
ENSMUSG00000109492	predicted gene, 33882 [Source:MGI Symbol;Acc:MGI:5593041]	-3.71946e-06	0.000119615	-0.000394006	-1.17771e-05	-8.26231e-06	0.000530829	-8.49279e-05	0.0396433	-0.00565647	-0.00181886	0.0372553	-0.000588161	0.999947	0.994016	NA	0.996998	1	0.988239	0.980536	NA	NA	NA	NA	0.999271
ENSMUSG00000110685	predicted gene 5373 [Source:MGI Symbol;Acc:MGI:3779485]	3.09894e-06	-0.00155663	-0.00391958	0.000139427	-1.75441e-05	-0.00325967	-0.000100852	0.063788	-0.00563463	-0.00814812	0.0700138	-0.000198182	0.999947	0.936294	0.791193	0.996998	1	0.90546	0.973383	NA	0.8927	NA	NA	0.999271
ENSMUSG00000118068	predicted gene, 50275 [Source:MGI Symbol;Acc:MGI:6303105]	-2.20863e-06	0.000594854	-0.0016546	3.15872e-05	1.16195e-06	-0.0010255	-0.00013287	0.00876958	-0.0056057	-0.00398945	0.00320741	-0.000249284	0.999947	0.964067	NA	0.996998	1	0.972618	0.957238	NA	NA	NA	NA	0.999271
ENSMUSG00000005413	heme oxygenase 1 [Source:MGI Symbol;Acc:MGI:96163]	1.01009e-05	0.0220916	-0.00316234	0.000822973	-1.03874e-05	0.0027757	-0.000422227	0.539007	-0.00558623	-0.0746981	0.295769	-0.00205802	0.999947	0.520659	0.826741	0.996998	1	0.986034	0.942224	0.0123981	0.521766	0.195181	0.088516	0.999271
ENSMUSG00000076525	immunoglobulin kappa variable 1-99 [Source:MGI Symbol;Acc:MGI:4439724]	-4.2849e-06	0.0013356	-0.0107492	-3.96435e-05	1.63132e-06	-0.00268196	-3.44431e-05	0.0199911	-0.005528	0.000303044	0.0061076	-5.64953e-05	0.999947	0.888011	0.688329	0.996998	1	0.839716	0.991443	NA	NA	NA	NA	0.999271
ENSMUSG00000093085	predicted gene, 24325 [Source:MGI Symbol;Acc:MGI:5454102]	-5.97901e-06	0.00278184	-0.0060196	-3.23184e-05	3.98317e-06	-0.00158559	-0.000162786	0.030255	-0.00551073	-0.00108454	0.00529611	-0.00011651	0.999947	0.669927	NA	0.996998	1	0.914012	0.957238	NA	NA	NA	NA	0.999271
ENSMUSG00000089105	predicted gene, 23115 [Source:MGI Symbol;Acc:MGI:5452892]	-1.68156e-07	-0.000673136	-0.00200684	4.58894e-05	-8.02006e-06	-0.000394307	-8.11653e-05	0.02394	-0.00544921	-0.00370009	0.0291321	-0.000259366	0.999947	0.943283	NA	0.996998	1	0.984913	0.980536	NA	NA	NA	NA	0.999271
ENSMUSG00000095642	immunoglobulin heavy variable V14-3 [Source:MGI Symbol;Acc:MGI:4439764]	5.08574e-06	-0.00542896	-0.000561075	0.00012376	-1.76337e-05	0.00178378	-3.85484e-06	-0.0303454	-0.00540504	-0.00430282	0.0250101	-0.000891955	0.999947	0.561719	0.883227	0.996998	1	0.953021	0.994808	0.671385	0.909016	0.687471	0.628034	0.999271
ENSMUSG00000059089	Fc receptor, IgG, low affinity IV [Source:MGI Symbol;Acc:MGI:2179523]	-1.97233e-07	0.0204	-0.00166583	0.000276687	5.02137e-06	0.00151109	-0.000196188	0.631339	-0.00540426	-0.0179465	0.17243	-0.00100576	0.999947	0.423432	0.826741	0.996998	1	0.985896	0.95572	0.0100246	0.69151	0.478062	0.125077	0.999271
ENSMUSG00000113701	RIKEN cDNA B230303A05 gene [Source:MGI Symbol;Acc:MGI:3646895]	6.75604e-07	0.00542043	-0.000399154	0.00014611	4.07973e-06	0.00404062	-0.000110067	0.106761	-0.0054005	-0.0275296	0.0384632	-0.00746961	0.999947	0.589559	0.906502	0.996998	1	0.738985	0.962108	NA	NA	NA	NA	0.80266
ENSMUSG00000112058	predicted gene, 47593 [Source:MGI Symbol;Acc:MGI:6096640]	-5.10223e-06	0.00115987	-0.00713589	-1.49215e-05	3.30491e-06	-0.00157788	-0.000158844	-0.00248691	-0.00536024	-0.00147496	-0.00809749	-9.23523e-05	0.999947	0.876091	NA	0.996998	1	0.903957	0.957238	NA	NA	NA	NA	0.999271
ENSMUSG00000000182	fibroblast growth factor 23 [Source:MGI Symbol;Acc:MGI:1891427]	5.82197e-07	0.00314204	-0.00241525	5.9054e-05	-3.68128e-06	-0.00189968	-0.000125389	0.184999	-0.00523268	-0.00531651	0.0603146	-0.000123744	0.999947	0.654279	0.826741	0.996998	1	0.914587	0.962108	NA	0.948042	NA	NA	0.999271
ENSMUSG00000038048	contactin associated protein-like 5C [Source:MGI Symbol;Acc:MGI:3646013]	-1.76826e-06	0.00094762	-0.000330056	2.18297e-05	2.43782e-06	0.00135292	-7.12978e-05	0.00602963	-0.00521198	-0.00235076	-0.0019273	-0.000920606	0.999947	0.922716	NA	0.996998	1	0.943957	0.981097	NA	NA	NA	NA	0.999271
ENSMUSG00000063234	G protein-coupled receptor 84 [Source:MGI Symbol;Acc:MGI:1934129]	-4.56942e-06	0.00508697	-0.00735586	5.11325e-05	1.65446e-06	-0.0030546	-0.00526999	0.467295	-0.00515925	-0.0264896	0.0714924	2.39135e-06	0.999947	0.570952	0.781762	0.996998	1	0.827926	0.540412	NA	0.943951	NA	NA	0.999271
ENSMUSG00000113864	predicted gene, 48381 [Source:MGI Symbol;Acc:MGI:6097859]	-2.84513e-06	0.00279001	-0.00217388	2.16112e-06	1.2645e-06	-0.000778449	-7.82806e-05	0.0430235	-0.00514062	-0.00166968	0.0163196	-0.000218768	0.999947	0.71385	NA	0.99801	1	0.973867	0.980536	NA	NA	NA	NA	0.999271
ENSMUSG00000115206	predicted gene, 49286 [Source:MGI Symbol;Acc:MGI:6118775]	-6.51467e-06	0.00229474	-0.0023196	-4.8196e-05	3.40927e-06	-0.000684458	-7.77677e-05	0.0183137	-0.00511109	0.000359051	-0.00113986	-0.00022762	0.999947	0.735928	NA	0.996998	1	0.974407	0.980536	NA	NA	NA	NA	0.999271
ENSMUSG00000001506	collagen, type I, alpha 1 [Source:MGI Symbol;Acc:MGI:88467]	-2.47008e-05	0.0366399	-0.00440115	0.00014131	4.16727e-05	-0.00279775	-0.000428313	0.237127	-0.00507937	-0.0171326	0.0475347	-0.00114606	0.999947	0.424683	0.783251	0.996998	1	0.981879	0.879189	0.114979	0.596079	0.570004	0.72655	0.999271
ENSMUSG00000082194	predicted gene 12444 [Source:MGI Symbol;Acc:MGI:3650375]	-2.59651e-07	-0.00369796	-0.000811103	1.40004e-05	-1.11281e-05	0.00135526	-1.31497e-05	-0.0240552	-0.00507268	-0.00083226	0.0123322	-0.000757866	0.999947	0.824651	0.871266	0.996998	1	0.981654	0.994547	NA	0.870369	NA	NA	0.999271
ENSMUSG00000117604	predicted gene, 33228 [Source:MGI Symbol;Acc:MGI:5592387]	-8.84562e-08	0.000294774	-0.00217303	0.000171751	-1.80884e-05	-0.000732811	-0.000110865	0.0680836	-0.00505853	-0.0115461	0.0764371	-0.000408911	0.999947	0.990323	0.81788	0.996998	1	0.988239	0.973383	NA	0.859598	0.517646	NA	0.999271
ENSMUSG00000105532	predicted gene 5279 [Source:MGI Symbol;Acc:MGI:3647225]	-1.0455e-07	-0.00229927	-0.0011424	-3.5368e-05	-2.40123e-07	-0.000502513	2.45214e-05	-0.0337185	-0.00498917	0.00203209	-0.0113754	-0.000299611	0.999947	0.758658	NA	0.996998	1	0.984754	0.991443	NA	NA	NA	NA	0.999271
ENSMUSG00000084392	ribosomal protein S29, pseudogene [Source:MGI Symbol;Acc:MGI:3783200]	1.77032e-06	-0.00213616	-0.000316779	3.37993e-05	-3.62091e-06	0.00107252	-4.51238e-06	-0.0236552	-0.00498127	-0.00125592	-0.00370591	-0.000705837	0.999947	0.811302	NA	0.996998	1	0.96905	0.994547	NA	NA	NA	NA	0.999271
ENSMUSG00000095519	immunoglobulin heavy variable 1-66 [Source:MGI Symbol;Acc:MGI:4439825]	2.90491e-06	-0.006851	0.000269693	0.000160383	-8.12422e-06	0.00845772	-9.67149e-06	-0.489788	-0.00495495	-0.0058496	-0.0702863	-0.0596376	0.999947	0.48757	0.942751	0.996998	1	0.541893	0.994547	0.0157375	0.886173	0.630914	NA	0.420927
ENSMUSG00000052749	tripartite motif-containing 30B [Source:MGI Symbol;Acc:MGI:4821256]	2.54936e-06	0.0132852	-0.00231287	0.000359231	-7.49688e-06	-0.00465008	-0.000364097	0.725475	-0.00488881	-0.0277134	0.326771	-0.000916064	0.999947	0.588228	0.826741	0.996998	1	0.968086	0.885414	0.00638623	0.642322	0.402453	0.0588421	0.999271
ENSMUSG00000026009	inducible T cell co-stimulator [Source:MGI Symbol;Acc:MGI:1858745]	2.4514e-06	0.00436422	-0.00243864	0.000210418	-5.18765e-06	-0.00379353	-0.000154541	0.136887	-0.00487627	-0.0116594	0.0841932	-0.000610209	0.999947	0.850592	0.817805	0.996998	1	0.963286	0.966618	0.257107	0.731066	0.584164	0.414404	0.999271
ENSMUSG00000075549	predicted gene 6878 [Source:MGI Symbol;Acc:MGI:3644701]	-3.91874e-06	0.00214831	-0.00118478	-3.14121e-05	6.48593e-06	-0.000215159	-4.55009e-05	0.00957784	-0.00487044	0.000225888	-0.0114482	-0.000320364	0.999947	0.769523	NA	0.996998	1	0.996549	0.986901	NA	NA	NA	NA	0.999271
ENSMUSG00000111806	predicted gene, 47403 [Source:MGI Symbol;Acc:MGI:6096332]	-4.85206e-07	-0.000766391	-0.000303424	0.00010318	-9.86653e-06	0.00236921	-0.000672186	0.0626808	-0.00486076	-0.0215206	0.0510186	-0.0011509	0.999947	0.954101	0.932223	0.996998	1	0.928585	0.815665	NA	NA	NA	NA	0.999271
ENSMUSG00000104044	predicted gene, 37566 [Source:MGI Symbol;Acc:MGI:5610794]	-3.43511e-06	0.00606345	-0.000273157	-1.57948e-05	2.07432e-05	0.00314169	-3.83357e-05	0.017604	-0.00485918	-0.000733437	-0.0346051	-0.00116268	0.999947	0.62471	0.950061	0.996998	1	0.932372	0.991443	NA	NA	NA	NA	0.999271
ENSMUSG00000115040	predicted gene, 18994 [Source:MGI Symbol;Acc:MGI:5011179]	1.77585e-06	-0.00154798	4.37923e-05	7.15092e-05	-5.13641e-06	0.00258803	-4.06933e-05	-0.00408014	-0.00485146	-0.00430883	0.00881118	-0.0025723	0.999947	0.845782	NA	0.996998	1	0.840281	0.98839	NA	NA	NA	NA	0.999271
ENSMUSG00000092680	small nucleolar RNA, C/D box 55 [Source:MGI Symbol;Acc:MGI:3819543]	4.02401e-06	-0.00439044	-0.000354437	4.94728e-05	1.21693e-06	0.00426986	2.2739e-05	-0.0953288	-0.00484953	-0.000684822	-0.0488128	-0.00147546	0.999947	0.778046	0.941509	0.996998	1	0.912032	0.993704	NA	0.87749	NA	NA	0.999271
ENSMUSG00000114155	predicted gene 7986 [Source:MGI Symbol;Acc:MGI:3649097]	-1.93511e-06	-0.000714945	-0.000441688	-3.36222e-05	-7.03001e-06	-0.000505706	2.58899e-06	0.0102545	-0.0047993	0.00111635	0.0224773	-0.000337743	0.999947	0.942756	0.894252	0.996998	1	0.986139	0.995749	NA	NA	NA	NA	0.999271
ENSMUSG00000105535	predicted gene 43077 [Source:MGI Symbol;Acc:MGI:5663214]	-2.95748e-07	-0.00225525	-0.000865293	4.91189e-05	-2.01021e-06	0.000655198	-4.65409e-05	-0.0433564	-0.00475927	-0.00324409	-0.0175186	-0.00050904	0.999947	0.789618	NA	0.996998	1	0.978646	0.986901	NA	NA	NA	NA	0.999271
ENSMUSG00000034641	CD300 molecule like family member d [Source:MGI Symbol;Acc:MGI:2442358]	-1.41141e-06	0.0289091	-0.0023857	0.000291878	2.06369e-05	0.000825563	-0.000188793	0.425473	-0.0047522	-0.0155532	0.115026	-0.00111409	0.999947	0.414397	0.826741	0.996998	1	0.997636	0.962108	0.027856	0.671979	0.547393	0.322033	0.999271
ENSMUSG00000103768	predicted gene, 37856 [Source:MGI Symbol;Acc:MGI:5611084]	-3.73255e-06	-0.00152024	-0.000750876	1.57591e-05	-6.75961e-06	0.000796433	-7.42002e-05	0.00325496	-0.00473462	-0.00267293	0.0169362	-0.000590137	0.999947	0.908771	NA	0.996998	1	0.983828	0.980536	NA	NA	NA	NA	0.999271
ENSMUSG00000020826	nitric oxide synthase 2, inducible [Source:MGI Symbol;Acc:MGI:97361]	2.14467e-06	0.0062598	-0.00107345	0.000186358	-1.45202e-05	-0.000954915	-0.000502963	1.94954	-0.00470673	-0.033673	0.258115	-0.000527999	0.999947	0.645839	0.826741	0.996998	1	0.988239	0.776076	0.00270857	0.827899	0.31887	0.0167561	0.999271
ENSMUSG00000096656	T cell receptor alpha variable 12-2 [Source:MGI Symbol;Acc:MGI:5293447]	-1.38558e-06	-0.00242836	-0.000747586	1.81996e-05	-5.31798e-06	3.39778e-05	-6.20198e-05	-0.0155022	-0.00468545	-0.00210882	0.00329595	-0.000385426	0.999947	0.736755	NA	0.996998	1	0.999733	0.983661	NA	NA	NA	NA	0.999271
ENSMUSG00000022483	collagen, type II, alpha 1 [Source:MGI Symbol;Acc:MGI:88452]	3.63801e-07	-0.00218041	-0.000882273	4.97357e-05	-4.15781e-06	0.000650289	-3.26299e-05	-0.0226763	-0.00466137	-0.00290163	-0.00107624	-0.000507546	0.999947	0.808891	NA	0.996998	1	0.978589	0.991443	NA	NA	NA	NA	0.999271
ENSMUSG00000094029	immunoglobulin heavy variable V3-3 [Source:MGI Symbol;Acc:MGI:3643949]	8.12673e-07	-0.000436586	-0.000188248	2.31768e-06	3.89419e-06	0.00101735	-0.000177998	-0.00493408	-0.00464321	-0.00149595	-0.0106806	-0.0012344	0.999947	0.945476	NA	NA	NA	NA	NA	NA	NA	NA	NA	NA
ENSMUSG00000113157	predicted gene, 48693 [Source:MGI Symbol;Acc:MGI:6098323]	1.13584e-06	4.84801e-05	-0.000860219	5.6684e-05	-5.46422e-07	0.000650604	-2.688e-05	0.0035145	-0.00462663	-0.003027	0.00288682	-0.000495791	0.999947	0.998018	NA	0.996998	1	0.980601	0.991443	NA	NA	NA	NA	0.999271
ENSMUSG00000087264	glutamate decarboxylase 1, opposite strand [Source:MGI Symbol;Acc:MGI:1916236]	-4.76357e-07	0.00102908	-0.00061071	5.83488e-05	-9.84123e-06	0.000648298	-7.57649e-05	0.0663086	-0.00461149	-0.00419294	0.0534791	-0.0005554	0.999947	0.943283	0.878688	0.996998	1	0.987133	0.980536	NA	NA	NA	NA	0.999271
ENSMUSG00000025128	basic helix-loop-helix family, member e22 [Source:MGI Symbol;Acc:MGI:1930001]	-6.35088e-06	0.000334826	-0.00154791	-0.000110049	2.09438e-06	-0.00198679	-3.57764e-06	-0.00147729	-0.00460515	0.00285066	-0.00528945	-0.000449419	0.999947	0.990323	0.826741	0.996998	1	0.974313	0.995749	NA	0.87749	0.858993	NA	0.999271
ENSMUSG00000054537	transmembrane protease, serine 11e [Source:MGI Symbol;Acc:MGI:3513175]	-2.42126e-06	0.00275356	-0.000810804	5.49187e-05	4.36352e-06	0.000653064	-0.000237016	0.0444959	-0.0046029	-0.00703746	0.016017	-0.00049659	0.999947	0.761858	NA	0.996998	1	0.979571	0.947994	NA	NA	NA	NA	0.999271
ENSMUSG00000118335	predicted gene, 18936 [Source:MGI Symbol;Acc:MGI:5011121]	-4.32687e-06	8.55883e-05	-0.00145477	-3.56275e-05	-1.90955e-06	-0.001041	-4.31402e-05	0.00896275	-0.00454321	0.00017232	0.00843087	-0.000214794	0.999947	0.994262	NA	0.996998	1	0.967975	0.98839	NA	NA	NA	NA	0.999271
ENSMUSG00000109130	predicted gene 45187 [Source:MGI Symbol;Acc:MGI:5753763]	-1.50482e-05	0.00227744	-0.00154789	-0.000118913	2.58683e-06	-0.000756947	-0.00011147	0.0275061	-0.00453134	-0.000263079	0.00780349	-0.000567567	0.999947	0.908761	0.826741	0.996998	1	0.992218	0.973503	NA	0.862803	NA	NA	0.999271
ENSMUSG00000000617	glutamate receptor, metabotropic 6 [Source:MGI Symbol;Acc:MGI:1351343]	-4.25582e-06	0.00669972	-0.00157791	1.91802e-05	3.67974e-06	-0.00084836	-6.84725e-05	0.0993557	-0.00450934	-0.00282315	0.0376445	-0.000450241	0.999947	0.648952	0.826741	0.996998	1	0.987528	0.986901	NA	0.879237	0.845405	NA	0.999271
ENSMUSG00000090023	predicted gene 16302 [Source:MGI Symbol;Acc:MGI:3826572]	-2.30274e-06	-2.45625e-05	-0.000427071	-2.76211e-05	1.79108e-06	0.000963603	-1.12842e-05	-0.00821917	-0.00447601	0.0005455	-0.00795849	-0.000609799	0.999947	0.999398	NA	0.996998	1	0.979853	0.994547	NA	NA	NA	NA	0.999271
ENSMUSG00000081783	predicted gene 15599 [Source:MGI Symbol;Acc:MGI:3783046]	-3.55692e-06	-0.000901877	-0.00174984	-0.000166284	-1.96341e-06	-0.00388063	7.38921e-05	-0.0117877	-0.00447517	0.00806177	-0.000902121	-0.000317131	0.999947	0.966751	0.826741	0.996998	1	0.929642	0.983661	NA	0.8927	0.594717	NA	0.999271
ENSMUSG00000039521	forkhead box P3 [Source:MGI Symbol;Acc:MGI:1891436]	1.80499e-06	0.00590911	-0.00258582	0.000240731	1.8865e-05	0.00222435	-0.000114418	0.0400713	-0.00446389	-0.0102665	-0.00419689	-0.00140335	0.999947	0.835781	0.826741	0.996998	1	0.984913	0.986901	0.769168	0.650503	0.695094	0.980065	0.999271
ENSMUSG00000030344	A kinase (PRKA) anchor protein 3 [Source:MGI Symbol;Acc:MGI:1341149]	-6.01885e-06	-0.00177271	-0.00515102	-6.0631e-05	4.28988e-06	-0.00280839	-4.07049e-05	-0.0729349	-0.00446322	0.000820286	-0.042391	-8.62461e-05	0.999947	0.864336	NA	0.996998	1	0.881105	0.98839	NA	NA	NA	NA	0.999271
ENSMUSG00000093955	immunoglobulin heavy variable 1-34 [Source:MGI Symbol;Acc:MGI:4439659]	-5.12023e-06	-0.00171314	-0.00169961	3.43282e-05	-1.04642e-05	-0.00138482	-0.00403282	-0.00377495	-0.00444818	-0.0136486	0.0227114	-0.000121395	0.999947	0.894596	0.826741	NA	NA	NA	NA	NA	NA	NA	NA	NA
ENSMUSG00000038037	suppressor of cytokine signaling 1 [Source:MGI Symbol;Acc:MGI:1354910]	-1.75959e-06	0.00553258	-0.0019806	0.000399939	-4.78241e-05	-0.000268197	-0.000432363	0.469081	-0.00443719	-0.053164	0.429423	-0.00103763	0.999947	0.810648	0.826741	0.996998	1	0.998782	0.800496	0.0217514	0.674834	0.243121	0.0253744	0.999271
ENSMUSG00000113349	predicted gene, 48369 [Source:MGI Symbol;Acc:MGI:6097840]	-6.1128e-06	0.00183275	-0.000856869	-3.1217e-05	3.71102e-06	-0.000223847	-0.000106814	0.0183856	-0.0044161	-0.00138728	0.0017985	-0.000376697	0.999947	0.848689	NA	0.996998	1	0.998524	0.973383	NA	NA	NA	NA	0.999271
ENSMUSG00000024675	membrane-spanning 4-domains, subfamily A, member 4C [Source:MGI Symbol;Acc:MGI:1927656]	-4.95135e-06	0.0524342	-0.00137665	0.000289062	2.72625e-05	0.00564174	-0.00032119	0.858778	-0.00436255	-0.0224975	0.183158	-0.00162513	0.999947	0.370637	0.862385	0.996998	1	0.946137	0.886602	0.00393306	0.680478	0.461943	0.152509	0.999271
ENSMUSG00000044286	olfactory receptor 221 [Source:MGI Symbol;Acc:MGI:3030055]	1.82366e-07	-0.007245	-0.00503943	4.61994e-05	-1.27944e-05	-0.0038761	-3.89805e-05	-0.0761804	-0.00436137	-0.00261981	-0.0183471	-0.000126846	0.999947	0.549784	0.783251	0.996998	1	0.881105	0.990515	NA	0.926282	NA	NA	0.999271
ENSMUSG00000030270	copine family member IX [Source:MGI Symbol;Acc:MGI:2443052]	-5.26272e-06	-0.00181798	-0.000316955	3.21233e-05	-1.03861e-05	0.0032558	-0.000127588	0.0106155	-0.00434667	-0.00453715	0.0294858	-0.00127747	0.999947	0.889144	0.939105	0.996998	1	0.913799	0.957238	NA	NA	NA	NA	0.999271
ENSMUSG00000021614	versican [Source:MGI Symbol;Acc:MGI:102889]	-4.46381e-05	0.0378113	-0.00588951	-3.38904e-06	8.75169e-05	-0.006412	-0.000716447	0.141559	-0.00434349	-0.0188572	-0.0129768	-0.00164534	0.999947	0.443928	0.783251	0.998788	1	0.972618	0.81834	0.281799	0.515206	0.615106	0.941899	0.999271
ENSMUSG00000076670	immunoglobulin heavy variable 3-5 [Source:MGI Symbol;Acc:MGI:3648045]	3.61938e-06	0.002195	0.000214753	7.79264e-05	-1.03867e-05	0.00541659	4.06597e-05	0.0464076	-0.00430359	-0.00123034	0.0458597	-0.0103549	0.999947	0.809262	0.951219	0.996998	1	0.694008	0.98839	0.501313	0.948042	0.920831	0.329483	0.729436
ENSMUSG00000026700	tumor necrosis factor (ligand) superfamily, member 4 [Source:MGI Symbol;Acc:MGI:104511]	-1.68504e-07	-0.00105141	-0.00055192	2.49195e-05	-1.29043e-06	0.00119448	-2.08873e-05	-0.0143009	-0.0042822	-0.00141241	-0.0043161	-0.000636307	0.999947	0.947542	0.888922	0.996998	1	0.976163	0.993086	NA	0.948042	NA	NA	0.999271
ENSMUSG00000074196	chloride channel accessory 4C, pseudogene [Source:MGI Symbol;Acc:MGI:3643218]	2.02426e-05	0.00729434	-0.00184826	0.000571962	-3.59373e-05	-0.000709712	-0.000115055	0.556702	-0.00427236	-0.0297915	0.392246	-0.000941524	0.999947	0.742016	0.826741	0.996998	1	0.998524	0.983203	0.013854	0.69151	0.367028	0.0299094	0.999271
ENSMUSG00000106115	predicted gene 43420 [Source:MGI Symbol;Acc:MGI:5663557]	-2.8434e-06	0.00269979	-0.00084814	-3.92868e-05	7.62982e-06	-0.00036744	-9.39737e-06	0.0129803	-0.00426827	0.00115191	-0.0139573	-0.000334939	0.999947	0.775117	NA	0.996998	1	0.992218	0.994547	NA	NA	NA	NA	0.999271
ENSMUSG00000052477	RIKEN cDNA C130026I21 gene [Source:MGI Symbol;Acc:MGI:3612702]	-4.11807e-06	0.00405063	-0.000904063	8.42576e-05	1.03372e-05	0.00186414	-0.0001395	0.0349085	-0.00424377	-0.00741772	-0.00181303	-0.000761569	0.999947	0.749935	0.839516	0.996998	1	0.962133	0.957074	NA	0.910935	NA	NA	0.999271
ENSMUSG00000053113	suppressor of cytokine signaling 3 [Source:MGI Symbol;Acc:MGI:1201791]	6.18226e-06	-0.000574063	-0.00659088	0.000164474	-3.54855e-05	-0.0102852	-4.64072e-05	0.106979	-0.00414462	-0.00581845	0.140544	-0.000266014	0.999947	0.988759	0.61285	0.996998	1	0.831405	0.991443	0.37692	0.722389	0.789591	0.210177	0.999271
ENSMUSG00000117369	predicted gene, 31499 [Source:MGI Symbol;Acc:MGI:5590658]	-4.90652e-06	0.00101767	-0.000398701	-7.68039e-06	-1.75105e-07	0.00159979	-0.000124627	0.0162896	-0.00413123	-0.00136967	0.00696307	-0.00116592	0.999947	0.879209	NA	0.996998	1	0.902971	0.971202	NA	NA	NA	NA	0.999271
ENSMUSG00000080860	predicted gene 13815 [Source:MGI Symbol;Acc:MGI:3649318]	-3.52871e-07	0.00141407	-0.00025715	-3.11936e-05	-1.83359e-06	-9.02158e-05	2.85011e-05	0.0348044	-0.00410417	0.00182183	0.0184007	-0.000360237	0.999947	0.834097	0.939314	0.996998	1	0.998524	0.991443	NA	0.967519	NA	NA	0.999271
ENSMUSG00000005883	SPO11 meiotic protein covalently bound to DSB [Source:MGI Symbol;Acc:MGI:1349669]	-7.75065e-06	-0.00174002	-0.00228173	1.33917e-05	-5.3571e-06	-0.00242545	-0.000108733	-0.0102243	-0.00408802	-0.00426893	0.00336996	-0.000674317	0.999947	0.950285	0.826741	0.997498	1	0.977729	0.981097	0.941433	0.779814	0.839285	NA	0.999271
ENSMUSG00000057454	Ly6/Plaur domain containing 3 [Source:MGI Symbol;Acc:MGI:1919684]	1.02582e-06	-0.000228725	3.06115e-05	9.4648e-05	-1.68678e-06	0.00424964	-5.13993e-05	0.00313956	-0.00408566	-0.00578823	0.00518456	-0.0041333	0.999947	0.990323	0.993631	0.996998	1	0.773978	0.986901	NA	NA	NA	NA	0.975383
ENSMUSG00000109093	predicted gene, 19950 [Source:MGI Symbol;Acc:MGI:5012135]	-5.0579e-06	0.00263213	-0.0143238	7.84298e-05	9.08568e-07	-0.00606508	-0.000146793	0.0502261	-0.0040701	-0.0072321	0.0260498	1.68703e-05	0.999947	0.891691	0.580967	0.996998	1	0.779375	0.957074	NA	0.87749	NA	NA	0.999271
ENSMUSG00000116603	predicted gene 8118 [Source:MGI Symbol;Acc:MGI:3648798]	-3.87491e-06	0.00300811	-0.000869736	7.44221e-09	1.45232e-06	-2.33369e-05	-0.000226392	0.0610839	-0.00405394	-0.00268306	0.0214408	-0.000335429	0.999947	0.630662	NA	0.999927	1	0.999733	0.95572	NA	NA	NA	NA	0.999271
ENSMUSG00000021281	tumor necrosis factor, alpha-induced protein 2 [Source:MGI Symbol;Acc:MGI:104960]	7.98094e-06	0.0167034	-0.0027083	0.000648096	-1.79238e-05	-0.0001386	-0.000337938	0.583636	-0.0040514	-0.0528326	0.327327	-0.00141919	0.999947	0.561384	0.826741	0.996998	1	0.999733	0.947994	0.0113904	0.607574	0.252145	0.0671421	0.999271
ENSMUSG00000031293	retinoschisis (X-linked, juvenile) 1 (human) [Source:MGI Symbol;Acc:MGI:1336189]	7.30447e-07	0.000468373	-0.000502887	5.27039e-05	-1.08074e-05	5.66524e-05	-6.06174e-05	0.0677756	-0.00405032	-0.00336812	0.0563736	-0.000450249	0.999947	0.979202	0.892226	0.996998	1	0.999733	0.983661	NA	NA	NA	NA	0.999271
ENSMUSG00000015437	granzyme B [Source:MGI Symbol;Acc:MGI:109267]	4.97697e-06	0.0135142	-0.00214961	0.000509239	-1.56808e-06	0.00342763	-0.000212435	0.308798	-0.00403086	-0.0299519	0.146432	-0.00141846	0.999947	0.592741	0.826741	0.996998	1	0.974407	0.957238	0.0631359	0.668063	0.368888	0.246236	0.999271
ENSMUSG00000028864	hepatocyte growth factor [Source:MGI Symbol;Acc:MGI:96079]	-1.69559e-05	0.00770558	-0.00436749	0.000210941	3.13385e-06	-0.00473054	-0.000385615	0.111582	-0.0040253	-0.0182103	0.0651263	-0.00112983	0.999947	0.796342	0.784622	0.996998	1	0.973148	0.920923	0.393746	0.604923	0.578334	0.634923	0.999271
ENSMUSG00000114501	predicted gene, 48582 [Source:MGI Symbol;Acc:MGI:6098150]	-1.49472e-06	-0.0041198	5.03318e-05	9.93182e-05	-7.09493e-06	0.00566809	-7.80876e-05	-0.0674878	-0.00401854	-0.00857548	-0.0154498	-0.0294109	0.999947	0.601629	0.98956	0.996998	1	0.576768	0.980536	NA	NA	NA	NA	0.555413
ENSMUSG00000076594	immunoglobulin kappa variable 6-13 [Source:MGI Symbol;Acc:MGI:1330829]	-7.37359e-06	-0.00169755	-0.00310477	-1.08619e-05	3.9558e-06	-0.00101427	-0.000160547	-0.0635812	-0.00400418	-0.00257708	-0.0368793	-0.000219319	0.999947	0.857975	0.814776	0.996998	1	0.974096	0.95572	0.292762	0.959721	0.785974	0.377042	0.999271
ENSMUSG00000115615	predicted gene, 49200 [Source:MGI Symbol;Acc:MGI:6118647]	-4.5852e-06	-0.000198746	-0.00100935	7.66029e-07	-1.86657e-06	-0.000317881	-0.000214804	0.00793698	-0.00398696	-0.00303686	0.00766056	-0.000287303	0.999947	0.987992	NA	0.998734	1	0.991744	0.95572	NA	NA	NA	NA	0.999271
ENSMUSG00000083193	RIKEN cDNA 4930595D18 gene [Source:MGI Symbol;Acc:MGI:1925312]	3.82438e-06	-0.00251819	-0.000900186	-6.1054e-06	-6.46535e-07	-0.000431514	5.58434e-05	-0.0384018	-0.00396979	0.0016509	-0.0128815	-0.000309037	0.999947	0.818081	NA	0.997498	1	0.990301	0.986901	NA	NA	NA	NA	0.999271
ENSMUSG00000024729	membrane-spanning 4-domains, subfamily A, member 20 [Source:MGI Symbol;Acc:MGI:1916619]	-7.50287e-06	0.00261131	-0.000796424	-2.12696e-05	3.68152e-06	0.00058573	-0.000206021	0.0345306	-0.00393638	-0.00253859	0.00887081	-0.000482	0.999947	0.768872	NA	0.996998	1	0.986228	0.95572	NA	NA	NA	NA	0.999271
ENSMUSG00000067724	gastrulation brain homeobox 1 [Source:MGI Symbol;Acc:MGI:95667]	-3.42716e-06	-0.0015537	-0.00124167	-4.12646e-06	-2.45378e-06	-0.000496819	-0.000117632	-0.0120662	-0.00389854	-0.0018106	-0.000324105	-0.000235606	0.999947	0.825674	NA	0.997498	1	0.981879	0.973383	NA	NA	NA	NA	0.999271
ENSMUSG00000108739	predicted gene 45096 [Source:MGI Symbol;Acc:MGI:5753672]	-6.9917e-06	0.0020213	-0.00130375	-7.41919e-05	4.59367e-06	-0.00114969	-5.38284e-05	0.0153862	-0.00386251	0.00116212	-0.00404298	-0.000216976	0.999947	0.799615	NA	0.996998	1	0.968148	0.986901	NA	NA	NA	NA	0.999271
ENSMUSG00000039329	testis expressed gene 19.1 [Source:MGI Symbol;Acc:MGI:1920929]	-4.48739e-06	0.00586124	-0.00199194	-2.54913e-05	-1.15766e-06	-0.00239253	-4.93816e-05	0.108812	-0.00384609	-0.000911111	0.0478176	-0.000215394	0.999947	0.612865	0.826741	0.996998	1	0.940032	0.986901	NA	0.948042	NA	NA	0.999271
ENSMUSG00000006007	phosducin [Source:MGI Symbol;Acc:MGI:98090]	1.07191e-06	0.00056358	-0.00109148	5.39122e-05	-5.90303e-06	-0.000309467	-0.000213805	0.0757655	-0.00383655	-0.00626205	0.0425143	-0.000241524	0.999947	0.95334	NA	0.996998	1	0.989023	0.95572	NA	NA	NA	NA	0.999271
ENSMUSG00000085913	predicted gene 15601 [Source:MGI Symbol;Acc:MGI:3783048]	-3.94156e-06	0.00599492	-0.00195513	0.000388082	2.29654e-05	0.0140692	-0.000281692	0.0404726	-0.00381799	-0.0199245	-0.00137695	-0.00342487	0.999947	0.860254	0.877199	0.996998	1	0.881795	0.962108	0.775045	0.56794	0.581181	0.994183	0.80266
ENSMUSG00000102051	lymphocyte antigen 6 complex, locus A2 [Source:MGI Symbol;Acc:MGI:3612406]	-6.46319e-06	0.00660551	-0.00122654	5.09693e-05	9.69472e-06	0.00112015	-0.00283174	0.364317	-0.00380954	-0.0171743	0.0376185	-0.000621525	0.999947	0.384034	0.826741	0.996998	1	0.956252	0.65928	NA	NA	NA	NA	0.999271
ENSMUSG00000086961	predicted gene 12946 [Source:MGI Symbol;Acc:MGI:3650946]	-7.57964e-06	0.00406619	-0.000498479	-0.000114054	5.87851e-06	-0.000504039	-1.64759e-05	0.0564262	-0.00379404	0.00324383	0.00654222	-0.000398323	0.999947	0.661036	0.893205	0.996998	1	0.992352	0.994321	NA	NA	NA	NA	0.999271
ENSMUSG00000083889	RIKEN cDNA E530001F21 gene [Source:MGI Symbol;Acc:MGI:3036288]	-3.55245e-06	-0.0016696	-0.000720761	-5.16216e-06	-3.54217e-06	0.000118826	-6.83813e-05	-0.0130802	-0.00378135	-0.0013767	0.00182101	-0.000367916	0.999947	0.832936	NA	0.997498	1	0.998524	0.981097	NA	NA	NA	NA	0.999271
ENSMUSG00000101652	predicted gene 6060 [Source:MGI Symbol;Acc:MGI:3648622]	-8.16712e-07	0.00055233	-0.000102592	3.73075e-05	-4.60455e-06	0.00135598	-0.000213722	0.0487095	-0.00377105	-0.00474622	0.0301968	-0.000892157	0.999947	0.945451	NA	0.996998	1	0.928585	0.95572	NA	NA	NA	NA	0.999271
ENSMUSG00000097194	RIKEN cDNA 9330175E14 gene [Source:MGI Symbol;Acc:MGI:2443913]	8.35883e-06	0.00697557	-0.00180884	0.000667364	-2.98198e-05	0.0104723	-0.000298057	0.225359	-0.00376045	-0.0405072	0.19098	-0.002596	0.999947	0.814722	0.86403	0.996998	1	0.90977	0.95572	0.127159	0.604923	0.329846	0.190121	0.975383
ENSMUSG00000043664	transmembrane protein 221 [Source:MGI Symbol;Acc:MGI:3525074]	-2.63328e-05	0.0356916	-0.00217226	-0.000104896	5.29622e-05	0.002589	-0.000277987	0.181081	-0.00375608	-0.00540589	-0.0100279	-0.00123929	0.999947	0.395404	0.826741	0.996998	1	0.979826	0.945149	0.181923	0.69151	0.820177	NA	0.999271
ENSMUSG00000113141	predicted gene, 47748 [Source:MGI Symbol;Acc:MGI:6096892]	-2.2692e-06	0.000972444	-5.23703e-05	2.69279e-05	1.47928e-06	0.00220757	-0.000118248	0.0143193	-0.00375391	-0.00309642	0.00287566	-0.00194865	0.999947	0.891053	NA	0.996998	1	0.841885	0.973412	NA	NA	NA	NA	0.999271
ENSMUSG00000108557	predicted gene 44835 [Source:MGI Symbol;Acc:MGI:5753411]	5.72458e-06	0.000235634	-0.000275925	9.47122e-05	-5.56169e-06	0.00169882	-1.40767e-06	0.0303162	-0.00375187	-0.00308656	0.0270991	-0.000736209	0.999947	0.991088	NA	0.996998	1	0.95511	0.998544	NA	NA	NA	NA	0.999271
ENSMUSG00000109998	predicted gene 45437 [Source:MGI Symbol;Acc:MGI:5791273]	-9.17314e-06	0.0033478	-0.000729401	-1.23356e-05	1.06366e-05	0.00319743	-0.00012238	0.0190826	-0.00372994	-0.0026014	-0.0168702	-0.00106183	0.999947	0.819615	0.878688	0.996998	1	0.929642	0.962108	NA	0.901099	NA	NA	0.999271
ENSMUSG00000103056	predicted gene, 38268 [Source:MGI Symbol;Acc:MGI:5611496]	-3.71432e-07	-0.00211369	-0.000755594	-4.0593e-06	-4.93959e-06	0.000102114	-3.76477e-06	-0.0208178	-0.00371765	5.5196e-05	0.00591109	-0.000353894	0.999947	0.808891	NA	0.997498	1	0.998524	0.994808	NA	NA	NA	NA	0.999271
ENSMUSG00000114185	predicted gene, 47662 [Source:MGI Symbol;Acc:MGI:6096750]	2.88369e-06	0.00345038	-0.000299424	3.99198e-05	1.00369e-05	0.00119474	1.05214e-05	0.012845	-0.00370608	-0.00104454	-0.0149248	-0.000617578	0.999947	0.735928	NA	0.996998	1	0.968011	0.994547	NA	NA	NA	NA	0.999271
ENSMUSG00000055095	serine peptidase inhibitor, Kazal type 6 [Source:MGI Symbol;Acc:MGI:3648654]	-1.87977e-06	0.00231468	-0.00166167	3.19879e-05	1.19573e-08	5.71116e-05	-0.000130168	0.0467478	-0.00368353	-0.00341705	0.0178258	-0.000305318	0.999947	0.648952	NA	0.996998	1	0.998524	0.973383	NA	NA	NA	NA	0.999271
ENSMUSG00000096438	glyceraldehyde-3-phosphate dehydrogenase, pseudogene 15 [Source:MGI Symbol;Acc:MGI:5434255]	-2.87345e-05	0.013852	-0.0168356	-0.000197579	3.63158e-05	-0.0114137	-0.000266399	0.0687883	-0.00367949	-0.00363982	-0.0188291	-0.000109045	0.999947	0.544557	0.401302	0.996998	1	0.766509	0.903975	0.546326	0.801757	0.869815	NA	0.999271
ENSMUSG00000028001	fibrinogen alpha chain [Source:MGI Symbol;Acc:MGI:1316726]	-7.87657e-07	0.00149549	-0.000723546	4.75002e-05	1.78308e-06	0.00138639	-3.40932e-05	0.0205475	-0.00367277	-0.00275231	0.00494615	-0.000680355	0.999947	0.890343	0.858881	0.996998	1	0.954735	0.991232	NA	0.967519	NA	NA	0.999271
ENSMUSG00000115946	myocardial infraction associated transcript 2 [Source:MGI Symbol;Acc:MGI:3642813]	5.83292e-06	0.00119533	-0.00189023	0.000134267	-8.2934e-06	-0.00229515	-9.2556e-05	0.0984076	-0.00366876	-0.00725628	0.0657286	-0.000132979	0.999947	0.939838	0.826741	0.996998	1	0.920551	0.977352	NA	NA	NA	NA	0.999271
ENSMUSG00000100405	predicted gene 28911 [Source:MGI Symbol;Acc:MGI:5579617]	-2.88715e-06	-0.000750422	-0.00130419	-3.9543e-05	4.56766e-06	-0.00156805	-8.95622e-06	-0.0449634	-0.00366845	0.000890547	-0.0319964	-0.00024104	0.999947	0.959602	0.826741	0.996998	1	0.964224	0.994547	NA	NA	NA	NA	0.999271
ENSMUSG00000102951	predicted gene, 37216 [Source:MGI Symbol;Acc:MGI:5610444]	-2.1811e-06	-0.00263785	-0.00105915	-3.44632e-05	-4.45187e-06	-0.000939685	-1.77854e-06	-0.0275609	-0.00366405	0.0010878	0.000937216	-0.000246457	0.999947	0.754628	NA	0.996998	1	0.974433	0.99791	NA	NA	NA	NA	0.999271
ENSMUSG00000103105	predicted gene, 18752 [Source:MGI Symbol;Acc:MGI:5010937]	5.91932e-06	-0.00358043	-0.000859801	6.98614e-05	-3.75372e-06	0.000244283	2.75548e-05	-0.0485833	-0.00364339	-0.00176654	-0.0149779	-0.000367135	0.999947	0.71657	NA	0.996998	1	0.996549	0.991443	NA	NA	NA	NA	0.999271
ENSMUSG00000097149	RIKEN cDNA G630030J09 gene [Source:MGI Symbol;Acc:MGI:3045288]	-2.92404e-06	0.000569832	-8.04365e-05	-1.94726e-05	-1.25175e-05	0.00128181	-5.97843e-05	0.0573847	-0.00361871	-0.00124746	0.0559166	-0.000609581	0.999947	0.963766	0.981617	0.996998	1	0.974007	0.983661	NA	NA	NA	NA	0.999271
ENSMUSG00000107037	predicted gene, 29793 [Source:MGI Symbol;Acc:MGI:5588952]	5.12995e-07	-0.00284765	-0.000755996	4.13361e-05	2.13456e-06	0.00136721	-2.05418e-05	-0.0687002	-0.00361849	-0.00191181	-0.0389565	-0.000623463	0.999947	0.842108	0.866861	0.996998	1	0.974433	0.993086	NA	0.948042	NA	NA	0.999271
ENSMUSG00000085192	predicted gene 12195 [Source:MGI Symbol;Acc:MGI:3651100]	3.58824e-06	-0.00249405	0.000390712	-1.51311e-05	3.36668e-06	0.00583247	7.27722e-05	-0.0731472	-0.00360334	0.00285454	-0.0436028	-0.0015348	0.999947	0.869784	0.928965	0.996998	1	0.868873	0.983203	NA	0.967519	NA	NA	0.999271
ENSMUSG00000081071	predicted pseudogene 9836 [Source:MGI Symbol;Acc:MGI:3642194]	-2.04716e-05	-0.00197182	-0.0100159	0.000298889	-3.60066e-05	-0.0173147	-0.000518746	0.0431671	-0.00359814	-0.0238492	0.0787208	-0.000621128	0.999947	0.965095	0.401302	0.996998	1	0.838849	0.885414	0.75968	0.560735	0.535724	0.586765	0.999271
ENSMUSG00000001023	S100 calcium binding protein A5 [Source:MGI Symbol;Acc:MGI:1338915]	-4.50678e-06	-0.000841659	-0.00463079	-8.08182e-05	2.03434e-06	-0.00229113	5.21065e-06	-0.0219722	-0.00359514	0.00342019	-0.0137648	-6.23699e-05	0.999947	0.936294	NA	0.996998	1	0.883674	0.994547	NA	NA	NA	NA	0.999271
ENSMUSG00000117297	predicted gene, 49888 [Source:MGI Symbol;Acc:MGI:6270574]	-1.12426e-05	0.00702952	-0.00148457	7.21642e-05	9.91175e-06	-0.000891298	-0.000571252	0.13399	-0.00356356	-0.0148216	0.058366	-0.000650804	0.999947	0.696392	0.826741	0.996998	1	0.992218	0.775119	0.205097	0.847364	0.495386	NA	0.999271
ENSMUSG00000113699	predicted gene, 48823 [Source:MGI Symbol;Acc:MGI:6098542]	-7.46487e-07	-0.00116238	-0.00045237	-1.9571e-05	-1.2875e-06	0.000144672	6.04286e-06	-0.0152609	-0.00355789	0.000796076	-0.00376166	-0.000392612	0.999947	0.923319	NA	0.996998	1	0.998524	0.994547	NA	NA	NA	NA	0.999271
ENSMUSG00000020695	mannose receptor, C type 2 [Source:MGI Symbol;Acc:MGI:107818]	-2.58005e-05	0.0285763	-0.00485426	7.77127e-05	8.46387e-05	0.00634247	-0.000323386	0.146065	-0.00354779	-0.0144429	0.0214904	-0.00354416	0.999947	0.510185	0.826741	0.996998	1	0.9767	0.973383	0.240962	0.456881	0.772998	0.908584	0.999271
ENSMUSG00000116250	predicted gene, 34939 [Source:MGI Symbol;Acc:MGI:5594098]	3.5675e-06	-0.000461351	0.000764846	3.86632e-05	-5.87108e-06	0.0050602	3.82824e-05	0.00962957	-0.00354181	-3.02321e-05	0.0188713	-0.00299365	0.999947	0.976566	0.851211	0.996998	1	0.772235	0.98839	NA	NA	NA	NA	0.999271
ENSMUSG00000097979	predicted gene 4691 [Source:MGI Symbol;Acc:MGI:3782871]	2.17267e-05	-0.00454575	-0.00905589	0.000545507	-0.000112716	-0.0214704	-6.31675e-05	0.101482	-0.00354101	-0.0146927	0.215797	-0.00122737	0.999947	0.922639	0.569622	0.996998	1	0.868873	0.993086	0.423621	0.491107	0.764338	0.16873	0.999271
ENSMUSG00000116009	predicted gene, 49503 [Source:MGI Symbol;Acc:MGI:6155190]	-7.48426e-06	0.00229722	-0.00136902	-6.29223e-05	1.80611e-05	-0.000618343	-5.5423e-05	-0.0379314	-0.00352245	0.000346705	-0.0606653	-0.000419146	0.999947	0.890343	0.826741	0.996998	1	0.991765	0.986901	NA	0.918757	NA	NA	0.999271
ENSMUSG00000086491	predicted gene 13291 [Source:MGI Symbol;Acc:MGI:3649284]	-7.9572e-06	-0.000174517	-0.00264298	-2.98479e-06	-9.18226e-06	-0.00174704	-0.000251461	0.0347807	-0.00351876	-0.00402488	0.0383044	-0.000143258	0.999947	0.991905	0.817805	0.99801	1	0.947147	0.941312	NA	NA	NA	NA	0.999271
ENSMUSG00000097788	predicted gene, 16596 [Source:MGI Symbol;Acc:MGI:4439520]	-3.67822e-06	-0.00369927	-0.000983978	-1.41503e-05	-6.51206e-06	-0.000525398	-6.53108e-05	-0.0348081	-0.00350479	-0.000955423	-0.000900369	-0.000246625	0.999947	0.554407	NA	0.996998	1	0.983196	0.983203	NA	NA	NA	NA	0.999271
ENSMUSG00000068885	late cornified envelope 3F [Source:MGI Symbol;Acc:MGI:1916770]	-1.28913e-06	-0.00309946	-0.000291805	-4.67872e-06	-3.85914e-06	0.000849021	-1.94617e-05	-0.0409165	-0.00348812	-0.000230436	-0.00657741	-0.00054286	0.999947	0.59897	NA	0.997043	1	0.970809	0.993086	NA	NA	NA	NA	0.999271
ENSMUSG00000076688	immunoglobulin heavy variable V15-2 [Source:MGI Symbol;Acc:MGI:4947963]	1.62468e-06	-0.00299111	-3.47842e-05	-1.41618e-05	-1.5167e-06	0.0011586	4.04364e-05	-0.0439147	-0.00345767	0.00135967	-0.0119151	-0.000751688	0.999947	0.537629	NA	0.996998	1	0.935408	0.98839	NA	NA	NA	NA	0.999271
ENSMUSG00000049687	PH domain containing endocytic trafficking adaptor 2 [Source:MGI Symbol;Acc:MGI:2443609]	-1.46501e-05	0.00927922	-0.00264523	5.27665e-06	3.58349e-05	0.00665634	-0.000174609	0.0547691	-0.00344731	-0.00642866	-0.0144736	-0.00219585	0.999947	0.760707	0.826741	0.998734	1	0.963286	0.981097	0.688734	0.596079	0.861058	0.931235	0.999271
ENSMUSG00000105986	predicted gene 43065 [Source:MGI Symbol;Acc:MGI:5663202]	2.52717e-06	-0.00230609	-0.000489198	0.000133268	-9.75987e-06	0.00110443	-0.000465941	0.00918115	-0.00344064	-0.0300876	0.0180675	-0.000556044	0.999947	0.807296	0.888922	0.996998	1	0.973867	0.885414	NA	NA	NA	NA	0.999271
ENSMUSG00000113003	predicted gene, 47138 [Source:MGI Symbol;Acc:MGI:6095896]	-4.20507e-07	-0.0080305	-0.00570935	6.12766e-06	-1.55786e-05	-0.00343157	-1.22714e-05	-0.0654699	-0.00342214	-0.000581067	0.0143483	-5.49562e-05	0.999947	0.414397	0.783251	0.997498	1	0.868873	0.994547	NA	NA	NA	NA	0.999271
ENSMUSG00000114511	RIKEN cDNA 0710001A04 gene [Source:MGI Symbol;Acc:MGI:1915652]	-8.82027e-07	0.00428349	-0.00101194	5.09878e-05	3.904e-06	-0.000226954	-5.72542e-05	0.0613704	-0.0034032	-0.00340106	0.0227537	-0.000386315	0.999947	0.747723	0.826741	0.996998	1	0.998524	0.986901	NA	NA	NA	NA	0.999271
ENSMUSG00000064960	predicted gene, 24406 [Source:MGI Symbol;Acc:MGI:5454183]	-1.72489e-06	-0.00106957	-0.00150285	1.16083e-05	-3.63332e-06	-0.00166044	-3.97657e-05	-0.000707486	-0.00338643	-0.00163438	0.00700162	-0.000228469	0.999947	0.943215	0.826741	0.996998	1	0.963286	0.98839	NA	NA	NA	NA	0.999271
ENSMUSG00000040154	WAP four-disulfide core domain 5 [Source:MGI Symbol;Acc:MGI:2384800]	1.32827e-06	0.00135892	-0.00165085	4.03251e-05	8.39232e-08	-0.000455021	-9.93015e-06	0.0210898	-0.00333884	-0.00186942	0.00874272	-0.000198002	0.999947	0.902572	NA	0.996998	1	0.983596	0.994547	NA	NA	NA	NA	0.999271
ENSMUSG00000046259	small proline-rich protein 2H [Source:MGI Symbol;Acc:MGI:1330343]	4.20002e-07	0.00271284	-0.00109853	0.000134515	-1.22932e-05	-0.000641787	-0.00168961	0.857639	-0.0033206	-0.06585	0.132639	-0.000325689	0.999947	0.807296	0.826741	0.996998	1	0.987865	0.68897	0.00938548	0.948042	0.202912	0.0282084	0.999271
ENSMUSG00000113516	predicted gene, 47368 [Source:MGI Symbol;Acc:MGI:6096277]	-2.58508e-06	0.000985414	-0.000365563	1.5641e-05	-1.48406e-07	0.00120014	-0.00010638	0.0201433	-0.00330877	-0.00232658	0.00861385	-0.000724412	0.999947	0.895111	NA	0.996998	1	0.935408	0.978949	NA	NA	NA	NA	0.999271
ENSMUSG00000111377	predicted gene, 40634 [Source:MGI Symbol;Acc:MGI:5623519]	-3.84794e-06	-0.000400313	-0.00236506	1.00834e-05	2.44675e-10	-0.00196272	-7.69433e-05	-0.00665724	-0.00330254	-0.00255406	-0.0036552	-0.000146222	0.999947	0.981689	NA	0.996998	1	0.935408	0.980536	NA	NA	NA	NA	0.999271
ENSMUSG00000089680	predicted gene 15722 [Source:MGI Symbol;Acc:MGI:3783166]	-9.03172e-06	0.00243703	-0.000919195	-5.64532e-05	6.64317e-06	-0.000282246	-0.000128755	0.0145098	-0.00329481	-0.00119109	-0.00649889	-0.000354548	0.999947	0.825555	0.831762	0.996998	1	0.998524	0.957238	NA	NA	NA	NA	0.999271
ENSMUSG00000117199	predicted gene 4566 [Source:MGI Symbol;Acc:MGI:3782750]	-1.17644e-06	-0.0022994	-0.00135302	1.69718e-05	-7.12103e-06	-0.000368289	-6.28477e-05	-0.00268357	-0.00329417	-0.00185148	0.0140656	-0.000210868	0.999947	0.710799	NA	0.996998	1	0.985107	0.986901	NA	NA	NA	NA	0.999271
ENSMUSG00000014786	solute carrier family 9 (sodium/hydrogen exchanger), member 5 [Source:MGI Symbol;Acc:MGI:2685542]	5.84723e-05	-0.00994767	-0.00563215	0.00289551	-0.000212113	0.024699	-0.000709935	0.0520421	-0.0032882	-0.12292	0.162385	-0.013313	0.999947	0.845732	0.831963	0.937628	1	0.90977	0.9536	0.643604	0.295162	0.0990564	0.235278	0.673565
ENSMUSG00000026141	collagen, type XIX, alpha 1 [Source:MGI Symbol;Acc:MGI:1095415]	6.39601e-07	-0.00271941	-0.000865221	1.40035e-05	-5.31415e-06	-0.000550831	-5.15035e-06	-0.0241268	-0.00328342	-0.000563809	-0.0012127	-0.000259275	0.999947	0.738462	NA	0.996998	1	0.984913	0.994547	NA	NA	NA	NA	0.999271
ENSMUSG00000111943	predicted gene, 47862 [Source:MGI Symbol;Acc:MGI:6097078]	4.23543e-06	-0.0036614	-0.000193165	9.21599e-05	-5.50685e-06	0.00234476	-6.45909e-06	-0.0604195	-0.00328074	-0.00428002	-0.0178606	-0.00133787	0.999947	0.630234	NA	0.996998	1	0.881223	0.994547	NA	NA	NA	NA	0.999271
ENSMUSG00000020490	butyrophilin-like 10 [Source:MGI Symbol;Acc:MGI:2182073]	-2.86667e-07	0.00161604	-0.000930408	-2.91815e-05	4.17618e-06	-0.000336132	1.30849e-05	0.0125053	-0.00326626	0.00134113	-0.00524395	-0.000346073	0.999947	0.914434	0.830346	0.996998	1	0.996761	0.994547	NA	0.967519	NA	NA	0.999271
ENSMUSG00000084624	nuclear encoded rRNA 5S 189 [Source:MGI Symbol;Acc:MGI:4422054]	-8.32747e-06	3.77077e-05	-0.00182958	-6.1346e-05	3.73415e-06	-0.0012229	-9.27239e-05	-0.0156247	-0.00326336	0.00039796	-0.01592	-0.000194939	0.999947	0.998328	NA	0.996998	1	0.968148	0.97427	NA	NA	NA	NA	0.999271
ENSMUSG00000041324	inhibin beta-A [Source:MGI Symbol;Acc:MGI:96570]	-2.51627e-05	0.0319508	-0.0285952	-4.99359e-05	2.17434e-05	-0.0182655	-0.000418394	0.475239	-0.00322164	-0.0108448	0.134402	4.5178e-06	0.999947	0.423996	0.242382	0.996998	1	0.676735	0.843857	0.0216528	0.69151	0.668422	0.277171	0.999479
ENSMUSG00000076746	T cell receptor gamma, variable 6 [Source:MGI Symbol;Acc:MGI:98636]	-2.97744e-06	-0.00126765	-0.000835834	7.44661e-05	-7.36046e-06	0.00189856	-8.59659e-05	0.00358939	-0.00322146	-0.00535162	0.0188543	-0.000703129	0.999947	0.935606	0.850279	0.996998	1	0.954735	0.980536	NA	0.948042	NA	NA	0.999271
ENSMUSG00000022816	follistatin-like 1 [Source:MGI Symbol;Acc:MGI:102793]	-3.1616e-05	0.0336505	-0.00525354	0.000214459	8.00438e-05	-0.00131256	-0.000600503	0.165555	-0.00321953	-0.0230688	0.0195022	-0.00221744	0.999947	0.475966	0.814776	0.996998	1	0.998524	0.895869	0.206094	0.539395	0.584461	0.915401	0.999271
ENSMUSG00000057191	cDNA sequence AB124611 [Source:MGI Symbol;Acc:MGI:3043001]	-5.49179e-06	0.0162637	-0.00190689	0.000239011	-1.56792e-06	-0.00107766	-0.000329252	0.58744	-0.00318415	-0.0195836	0.220395	-0.00091445	0.999947	0.49819	0.826741	0.996998	1	0.994255	0.885414	0.0121239	0.73444	0.486648	0.10426	0.999271
ENSMUSG00000031444	coagulation factor X [Source:MGI Symbol;Acc:MGI:103107]	4.29581e-06	0.00470159	-0.00120281	0.000243776	-1.3628e-05	-0.00106087	-0.000546614	1.42359	-0.00317296	-0.119375	0.201251	-0.000395546	0.999947	0.718184	0.826741	0.996998	1	0.984777	0.776076	0.00501334	0.908552	0.138388	0.0218598	0.999271
ENSMUSG00000094035	low density lipoprotein receptor class A domain containing 2 [Source:MGI Symbol;Acc:MGI:3588210]	-7.32307e-06	0.00389137	-0.000408865	-3.2276e-05	8.61339e-06	0.000672646	-0.000363879	0.0275985	-0.0031629	-0.0017268	-0.00546552	-0.000445677	0.999947	0.544557	NA	0.996998	1	0.978561	0.915505	NA	NA	NA	NA	0.999271
ENSMUSG00000091685	predicted gene, 17359 [Source:MGI Symbol;Acc:MGI:4936993]	-5.62096e-06	-0.000320207	-0.0010711	-9.55963e-05	2.18351e-06	-0.000903234	-1.88744e-05	-0.0143318	-0.00315788	0.00341107	-0.0112762	-0.000223577	0.999947	0.979202	NA	0.996998	1	0.974978	0.993086	NA	NA	NA	NA	0.999271
ENSMUSG00000096010	H4 histone 16 [Source:MGI Symbol;Acc:MGI:2448443]	-6.57094e-06	-0.00219823	-0.0017893	-3.28351e-05	-1.57356e-05	-0.00153015	-5.94491e-05	0.0128889	-0.00314909	-0.00129101	0.0392231	-0.000599187	0.999947	0.932286	0.826741	0.996998	1	0.984913	0.98839	0.921737	0.859598	0.956809	NA	0.999271
ENSMUSG00000090081	predicted gene 16587 [Source:MGI Symbol;Acc:MGI:4415007]	-4.31855e-06	0.000502782	-0.002738	2.81022e-05	-3.45346e-06	-0.000350758	-0.000332946	0.0271672	-0.00313839	-0.00481378	0.0195006	-0.000192355	0.999947	0.949797	NA	0.996998	1	0.985896	0.942224	NA	NA	NA	NA	0.999271
ENSMUSG00000049719	protease, serine 46 [Source:MGI Symbol;Acc:MGI:1921556]	-5.20929e-06	0.00337103	-0.00181378	-2.81978e-06	4.26761e-06	-0.00103885	-0.000365987	0.0547787	-0.00311749	-0.00359614	0.0165311	-0.000144165	0.999947	0.630234	NA	0.997585	1	0.963768	0.910635	NA	NA	NA	NA	0.999271
ENSMUSG00000083668	predicted pseudogene 5648 [Source:MGI Symbol;Acc:MGI:3647868]	-6.12064e-06	0.00238332	-0.00184398	-0.000102247	-2.00702e-05	-0.00434963	-1.24577e-05	0.117121	-0.00311203	0.00177853	0.106634	-0.000527758	0.999947	0.924967	0.826741	0.996998	1	0.953977	0.994547	0.317219	0.87749	0.943918	NA	0.999271
ENSMUSG00000022583	lymphocyte antigen 6 complex, locus F [Source:MGI Symbol;Acc:MGI:109441]	-1.29194e-06	0.00887774	-0.000759905	6.94081e-05	2.73211e-06	0.000534032	-0.000125224	0.43343	-0.0030792	-0.00619121	0.0671083	-0.000403982	0.999947	0.394731	0.851211	0.996998	1	0.986228	0.957238	NA	0.967519	NA	NA	0.999271
ENSMUSG00000081244	predicted gene 13529 [Source:MGI Symbol;Acc:MGI:3649710]	4.47924e-06	-0.00287895	-0.000425283	3.98923e-05	-1.56773e-05	0.00104772	5.1379e-05	-0.0197447	-0.00306824	-3.26549e-05	0.0401528	-0.000515225	0.999947	0.751506	0.900016	0.996998	1	0.974096	0.986901	NA	NA	NA	NA	0.999271
ENSMUSG00000101746	RIKEN cDNA 2310043L19 gene [Source:MGI Symbol;Acc:MGI:1922839]	-7.43129e-06	0.00469735	-0.000471325	2.6477e-06	1.19049e-05	0.00321563	-0.000115222	0.0352881	-0.00306306	-0.0032335	-0.00790157	-0.000983158	0.999947	0.719948	0.911176	0.99801	1	0.927631	0.962108	NA	0.948042	NA	NA	0.999271
ENSMUSG00000064344	mitochondrially encoded tRNA methionine [Source:MGI Symbol;Acc:MGI:102480]	-3.37453e-06	0.00273388	-0.00273205	-1.92988e-05	4.79701e-06	-0.00149287	-5.20211e-05	0.0231115	-0.00306205	-0.000561907	0.00144712	-8.86904e-05	0.999947	0.720768	NA	0.996998	1	0.929642	0.986901	NA	NA	NA	NA	0.999271
ENSMUSG00000114766	predicted gene 5203 [Source:MGI Symbol;Acc:MGI:3643899]	-3.55336e-06	0.00127556	-0.000144712	-1.3961e-05	-1.44573e-07	0.000897478	-0.000107067	0.0228677	-0.00303207	-0.000883187	0.00938288	-0.000561676	0.999947	0.832332	NA	0.996998	1	0.958474	0.980536	NA	NA	NA	NA	0.999271
ENSMUSG00000115439	predicted gene, 36107 [Source:MGI Symbol;Acc:MGI:5595266]	-4.37755e-06	0.0126387	-0.00716625	3.52353e-05	2.53446e-05	-0.00817087	-6.81371e-05	0.0932719	-0.00302635	-0.00326879	0.00219393	-0.000200576	0.999947	0.592964	0.605962	0.996998	1	0.86264	0.98839	0.439121	0.807347	0.892978	NA	0.999271
ENSMUSG00000048668	RAD9-HUS1-RAD1 interacting nuclear orphan 1 [Source:MGI Symbol;Acc:MGI:1915315]	-7.68842e-05	0.000407148	-0.0177675	0.000685802	-0.000277344	-0.0303858	-0.00182098	0.117575	-0.0030246	-0.0549004	0.216485	-0.00363677	0.999947	0.996553	0.555575	0.996998	1	0.892673	0.81755	0.161856	0.22571	0.530997	0.0765918	0.999271
ENSMUSG00000114401	predicted gene, 38604 [Source:MGI Symbol;Acc:MGI:5621489]	-1.03774e-06	0.000672985	0.000414074	3.28086e-05	-7.2149e-06	0.00361711	-8.36113e-05	0.0503774	-0.00302264	-0.00319824	0.0392305	-0.00158447	0.999947	0.954611	NA	0.996998	1	0.853743	0.980536	NA	NA	NA	NA	0.999271
ENSMUSG00000086593	predicted gene 16548 [Source:MGI Symbol;Acc:MGI:4414968]	-2.71405e-06	0.000783841	-0.00275836	-4.09965e-06	8.57119e-07	-0.000903087	-6.47821e-05	0.0092076	-0.00302013	-0.000874463	0.00185595	-0.000101651	0.999947	0.920718	NA	0.997043	1	0.952811	0.986901	NA	NA	NA	NA	0.999271
ENSMUSG00000106619	predicted gene 9353 [Source:MGI Symbol;Acc:MGI:3644601]	-1.83994e-06	-0.000720735	-9.91264e-06	2.74557e-05	1.612e-06	0.00250138	-7.09159e-05	-0.0407813	-0.00301871	-0.00278894	-0.0246161	-0.00102641	0.999947	0.947545	NA	0.996998	1	0.902637	0.980536	NA	NA	NA	NA	0.999271
ENSMUSG00000109314	predicted gene 44699 [Source:MGI Symbol;Acc:MGI:5753275]	1.89313e-06	-0.00174767	-0.000826223	0.000173585	-1.66822e-05	0.00330335	-0.000109669	0.0355546	-0.00300883	-0.00883109	0.0522321	-0.00101105	0.999947	0.943283	0.888922	0.996998	1	0.963896	0.980536	0.762272	0.859598	0.623977	NA	0.999271
ENSMUSG00000118144	predicted gene, 50313 [Source:MGI Symbol;Acc:MGI:6303168]	-4.80583e-06	0.00293772	-0.000690125	7.89967e-06	6.1835e-06	0.000884512	-0.000106181	0.0285687	-0.00300309	-0.00245066	-0.000696272	-0.000471122	0.999947	0.732314	NA	0.996998	1	0.974407	0.971323	NA	NA	NA	NA	0.999271
ENSMUSG00000023886	SPARC related modular calcium binding 2 [Source:MGI Symbol;Acc:MGI:1929881]	-2.82612e-05	0.0382365	-0.00532455	0.000582157	9.4975e-06	-0.00363788	-0.0018317	0.46474	-0.00299225	-0.0560199	0.261516	-0.0023694	0.999947	0.451155	0.817805	0.996998	1	0.986968	0.613244	0.00938548	0.508018	0.274217	0.113747	0.999271
ENSMUSG00000053588	RIKEN cDNA A730061H03 gene [Source:MGI Symbol;Acc:MGI:2445099]	-2.04763e-06	-0.00224342	-0.00179121	-1.37357e-05	1.12972e-06	-0.00116626	-1.94511e-05	-0.0637094	-0.00297769	-1.62306e-05	-0.0292467	-0.000130514	0.999947	0.768681	NA	0.996998	1	0.956814	0.993086	NA	NA	NA	NA	0.999271
ENSMUSG00000067614	keratin 86 [Source:MGI Symbol;Acc:MGI:109362]	3.72938e-06	-0.000987426	-0.00131417	6.34911e-05	-7.25038e-06	-0.00124401	-1.0914e-05	0.0205323	-0.00297218	-0.00220723	0.0257772	-0.000174289	0.999947	0.944692	NA	0.996998	1	0.967328	0.994547	NA	NA	NA	NA	0.999271
ENSMUSG00000110538	predicted gene, 33178 [Source:MGI Symbol;Acc:MGI:5592337]	-4.21855e-07	-0.00155351	-0.00127656	5.95463e-05	-6.49466e-06	-0.000347817	-5.12953e-05	2.58767e-05	-0.00296469	-0.00362282	0.0150185	-0.000276057	0.999947	0.911778	0.826741	0.996998	1	0.994167	0.986901	NA	NA	NA	NA	0.999271
ENSMUSG00000089048	predicted gene, 26167 [Source:MGI Symbol;Acc:MGI:5455944]	-2.31762e-06	-0.000636431	-0.000535383	1.0006e-06	1.24634e-06	0.00109608	-3.50035e-05	-0.0186642	-0.0029529	-0.00123682	-0.0125167	-0.000543999	0.999947	0.974744	0.894315	0.998788	1	0.981879	0.991443	NA	NA	NA	NA	0.999271
ENSMUSG00000116697	predicted gene, 49694 [Source:MGI Symbol;Acc:MGI:6215148]	-6.78109e-06	0.00249589	-0.000115921	-6.81641e-05	1.78269e-05	0.00337439	-6.16737e-05	-0.0414829	-0.00294785	0.000134244	-0.0584138	-0.000938495	0.999947	0.849696	0.978184	0.996998	1	0.929642	0.986901	NA	0.966711	NA	NA	0.999271
ENSMUSG00000096525	predicted gene 2663 [Source:MGI Symbol;Acc:MGI:3780832]	-1.11249e-06	0.00204139	-0.00133021	9.8682e-06	-5.99055e-06	-0.000763405	-5.65814e-05	0.0490417	-0.00292128	-0.0014484	0.0333812	-0.000132084	0.999947	0.731759	NA	0.996998	1	0.968148	0.986901	NA	NA	NA	NA	0.999271
ENSMUSG00000074151	NLR family, CARD domain containing 5 [Source:MGI Symbol;Acc:MGI:3612191]	1.05618e-05	0.0162061	-0.00127429	0.000657	-7.45597e-06	0.0103606	-0.000252466	0.506102	-0.00291908	-0.031283	0.260315	-0.00252198	0.999947	0.578315	0.892762	0.996998	1	0.919964	0.962108	0.0163986	0.642322	0.409917	0.110225	0.999271
ENSMUSG00000089965	predicted gene 16236 [Source:MGI Symbol;Acc:MGI:3801868]	-2.14857e-06	-6.14729e-05	-0.00121356	-7.0048e-06	1.97231e-06	-0.000295851	-4.34865e-05	-0.0147604	-0.00291809	-0.000459399	-0.0108251	-0.000199868	0.999947	0.995184	NA	0.996998	1	0.987133	0.98839	NA	NA	NA	NA	0.999271
ENSMUSG00000021485	Max dimerization protein 3 [Source:MGI Symbol;Acc:MGI:104987]	9.80561e-07	0.0154633	-0.00128425	0.000659052	6.51109e-06	0.0185482	-0.000408152	0.256118	-0.00290697	-0.0385372	0.136622	-0.00446672	0.999947	0.615	0.908004	0.996998	1	0.82498	0.947994	0.0907378	0.596079	0.363331	0.337494	0.655428
ENSMUSG00000110237	predicted gene, 18258 [Source:MGI Symbol;Acc:MGI:5010443]	-2.65723e-06	0.00102871	-0.00114891	-4.12424e-05	1.02443e-05	-0.000366513	-1.80311e-05	-0.0166015	-0.00290448	0.00127412	-0.0341704	-0.000236711	0.999947	0.929927	NA	0.996998	1	0.990519	0.993086	NA	NA	NA	NA	0.999271
ENSMUSG00000096150	immunoglobulin heavy variable 1-85 [Source:MGI Symbol;Acc:MGI:3645723]	-2.99013e-06	-0.00104277	-0.00039019	3.02905e-05	-4.12189e-06	0.00308845	-5.08767e-05	-0.00891344	-0.00289608	-0.00247774	0.00518804	-0.00128269	0.999947	0.936294	0.909071	0.996998	1	0.881722	0.986901	0.912882	0.967519	0.807353	0.932026	0.999271
ENSMUSG00000030510	ceramide synthase 3 [Source:MGI Symbol;Acc:MGI:2681008]	-1.344e-08	0.0112745	-0.00687638	0.00015038	1.69275e-05	-0.00932923	-0.00010124	0.111718	-0.00289195	-0.00746993	0.0329643	-0.000305558	0.999947	0.647491	0.605962	0.996998	1	0.872487	0.986901	0.368649	0.782914	0.747261	0.792441	0.999271
ENSMUSG00000055170	interferon gamma [Source:MGI Symbol;Acc:MGI:107656]	8.7947e-07	0.00209478	-0.00136288	5.78397e-05	-1.05134e-05	-0.00258194	-6.90367e-05	0.116091	-0.00288285	-0.00386898	0.07876	-0.000218928	0.999947	0.890343	0.826741	0.996998	1	0.942504	0.981097	NA	0.967519	NA	NA	0.999271
ENSMUSG00000082328	predicted gene 13921 [Source:MGI Symbol;Acc:MGI:3651614]	4.01408e-07	0.00142788	-0.0014841	-5.53179e-06	2.28991e-06	-0.00145632	6.87743e-06	0.0142204	-0.00288277	0.000385023	0.00127413	-0.000254888	0.999947	0.938175	0.826741	0.997585	1	0.973867	0.994547	NA	0.967519	NA	NA	0.999271
ENSMUSG00000103394	predicted gene 10152 [Source:MGI Symbol;Acc:MGI:3641809]	-4.00852e-07	-0.00312447	-0.00102913	4.54082e-06	-7.13402e-06	-0.000317792	-1.49872e-05	-0.0164854	-0.00288128	-0.000502873	0.00911598	-0.000221885	0.999947	0.61017	NA	0.997498	1	0.989277	0.994547	NA	NA	NA	NA	0.999271
ENSMUSG00000039519	cytochrome P450, family 7, subfamily b, polypeptide 1 [Source:MGI Symbol;Acc:MGI:104978]	-1.54085e-05	0.0131759	-0.00294587	0.000162836	-2.13907e-05	-0.00205694	-0.000402957	0.387703	-0.00287734	-0.0173062	0.245577	-0.00120293	0.999947	0.63205	0.826741	0.996998	1	0.988221	0.88593	0.0366934	0.674834	0.581181	0.114653	0.999271
ENSMUSG00000115005	predicted gene, 49195 [Source:MGI Symbol;Acc:MGI:6118639]	-4.2149e-06	-0.000186385	-0.000922043	3.35923e-05	-1.67571e-06	-2.13883e-05	-0.000371533	0.00902264	-0.00286926	-0.0063424	0.00789209	-0.000296038	0.999947	0.989686	NA	0.996998	1	0.999733	0.886602	NA	NA	NA	NA	0.999271
ENSMUSG00000085606	predicted gene 15792 [Source:MGI Symbol;Acc:MGI:3783234]	-7.93042e-06	-0.00255327	-0.00411925	-0.000118113	-8.69538e-06	-0.00545026	-5.76546e-06	-0.0112918	-0.00286819	0.00286607	0.0136814	-0.00014628	0.999947	0.885613	0.783251	0.996998	1	0.872487	0.994547	NA	0.948042	NA	NA	0.999271
ENSMUSG00000094940	immunoglobulin heavy variable 1-84 [Source:MGI Symbol;Acc:MGI:3644235]	6.66853e-06	-0.000974188	-0.000360173	0.000122565	-3.5901e-06	0.00180463	-1.17024e-05	0.00106749	-0.00286581	-0.00707987	0.00794159	-0.000839336	0.999947	0.939838	0.912169	0.996998	1	0.920551	0.994547	NA	NA	NA	NA	0.999271
ENSMUSG00000095761	immunoglobulin heavy variable V1-20 [Source:MGI Symbol;Acc:MGI:3644607]	2.80199e-06	-5.08657e-06	-0.00185236	8.67467e-05	-1.3206e-05	-0.00132389	-0.000118002	0.0817133	-0.00285951	-0.00826855	0.0623611	-6.55104e-05	0.999947	0.999717	0.826741	0.996998	1	0.933788	0.971323	NA	0.980221	0.501226	NA	0.999271
ENSMUSG00000107634	predicted gene, 36816 [Source:MGI Symbol;Acc:MGI:5595975]	-2.40023e-06	0.000698704	-0.000796906	-8.28994e-05	1.60888e-05	-0.000818544	2.0057e-05	-0.0868787	-0.00285277	0.00420169	-0.0752498	-0.000281032	0.999947	0.960508	0.851211	0.996998	1	0.982114	0.993086	NA	NA	NA	NA	0.999271
ENSMUSG00000038259	growth differentiation factor 5 [Source:MGI Symbol;Acc:MGI:95688]	-6.80745e-06	0.00190203	-0.000518478	-8.63329e-05	1.10045e-05	0.00179311	-3.22522e-05	-0.00792556	-0.00284769	0.00155322	-0.0292817	-0.0006574	0.999947	0.913636	0.905782	0.996998	1	0.974096	0.991443	NA	0.948042	NA	NA	0.999271
ENSMUSG00000099517	H3 clustered histone 8 [Source:MGI Symbol;Acc:MGI:2145541]	-3.5863e-06	-0.00927291	-0.00311741	-7.68141e-05	-9.55541e-06	-0.00436079	9.53132e-06	-0.115136	-0.00283778	0.00243072	-0.0306713	-0.000227809	0.999947	0.559866	0.791193	0.996998	1	0.91522	0.994547	NA	0.918757	NA	NA	0.999271
ENSMUSG00000104874	predicted gene 43387 [Source:MGI Symbol;Acc:MGI:5663524]	-5.16809e-06	0.000283841	-0.000657232	-4.63119e-05	4.13028e-06	-0.000179906	-4.79232e-05	-0.0160234	-0.00282848	0.000420381	-0.0165745	-0.000301147	0.999947	0.982455	NA	0.996998	1	0.998524	0.986901	NA	NA	NA	NA	0.999271
ENSMUSG00000061972	olfactory receptor 99 [Source:MGI Symbol;Acc:MGI:2177482]	-3.1806e-05	0.00499809	-0.0103787	-0.000173122	-1.87605e-06	-0.0105249	-0.000297921	0.0802065	-0.00282842	-0.00431316	0.0473518	-0.000161266	0.999947	0.839809	0.508184	0.996998	1	0.823958	0.903908	0.507423	0.801757	0.855116	NA	0.999271
ENSMUSG00000069274	H4 clustered histone 6 [Source:MGI Symbol;Acc:MGI:2448425]	4.34282e-06	-0.00324453	-0.000514958	4.17443e-05	-1.10447e-05	0.000172835	4.07913e-05	-0.0200676	-0.00282112	-0.000397395	0.0219991	-0.000319301	0.999947	0.67305	0.886292	0.996998	1	0.998524	0.98839	NA	NA	NA	NA	0.999271
ENSMUSG00000110556	predicted gene 45762 [Source:MGI Symbol;Acc:MGI:5804877]	1.56067e-06	0.00272658	0.00106964	5.88486e-05	5.08108e-06	0.00510705	-2.4238e-05	0.0380716	-0.00281566	-0.00295833	0.00740191	-0.00673272	0.999947	0.790514	0.826741	0.996998	1	0.682113	0.991443	NA	NA	NA	NA	0.843042
ENSMUSG00000043430	prosaposin-like 1 [Source:MGI Symbol;Acc:MGI:1924193]	-3.61047e-06	-0.000902413	-0.000311483	-4.25471e-05	1.87989e-06	0.000897758	-2.90481e-05	-0.022113	-0.00281168	0.000963049	-0.013488	-0.000466581	0.999947	0.929171	NA	0.996998	1	0.974407	0.991443	NA	NA	NA	NA	0.999271
ENSMUSG00000115121	predicted gene, 49236 [Source:MGI Symbol;Acc:MGI:6118700]	-7.39076e-07	-0.000565665	-0.00229002	-9.45692e-06	1.94923e-06	-0.00126721	-3.37658e-06	-0.0221971	-0.00281158	0.000268814	-0.0143218	-8.15672e-05	0.999947	0.953764	NA	0.996998	1	0.935408	0.995011	NA	NA	NA	NA	0.999271
ENSMUSG00000091722	siah E3 ubiquitin protein ligase family member 3 [Source:MGI Symbol;Acc:MGI:2685758]	6.52374e-06	-7.42978e-05	-0.000380918	0.000135671	-1.697e-05	0.00072235	-4.41291e-05	0.0896431	-0.00280435	-0.00584734	0.0802185	-0.000438146	0.999947	0.99704	0.909798	0.996998	1	0.984157	0.986901	NA	NA	NA	NA	0.999271
ENSMUSG00000114694	predicted gene, 47995 [Source:MGI Symbol;Acc:MGI:6097291]	-5.7021e-06	0.00230672	-0.000641518	-4.81281e-05	-3.58518e-07	-0.000374219	-8.20438e-05	0.03953	-0.00280279	-6.21715e-05	0.0160341	-0.000260803	0.999947	0.754182	NA	0.996998	1	0.991479	0.980536	NA	NA	NA	NA	0.999271
ENSMUSG00000094626	transmembrane protein 121B [Source:MGI Symbol;Acc:MGI:2136977]	-1.20714e-06	-0.000209505	-0.000688522	8.94355e-05	-5.82297e-08	0.00260669	-7.80729e-05	-0.00316087	-0.00279869	-0.00530177	-0.00160102	-0.000796717	0.999947	0.994016	0.887936	0.996998	1	0.958951	0.983059	NA	0.928874	0.709023	NA	0.999271
ENSMUSG00000063929	cytochrome P450, family 4, subfamily a, polypeptide 32 [Source:MGI Symbol;Acc:MGI:3717148]	-4.55009e-06	-0.00231563	-0.000265379	4.88442e-05	-1.06826e-05	0.00380158	-0.000112285	-0.0012906	-0.00279353	-0.00481462	0.0275144	-0.00148321	0.999947	0.841075	0.946863	0.996998	1	0.875592	0.962108	NA	NA	NA	NA	0.999271
ENSMUSG00000107115	predicted gene 43052 [Source:MGI Symbol;Acc:MGI:5663189]	-3.18925e-07	-0.000722366	0.000635155	6.13769e-05	-2.59933e-06	0.00509574	-0.00015762	-0.004105	-0.00277599	-0.005953	0.000688702	-0.00227061	0.999947	0.951773	NA	0.996998	1	0.779375	0.957074	NA	NA	NA	NA	0.999271
ENSMUSG00000028459	CD72 antigen [Source:MGI Symbol;Acc:MGI:88345]	-2.79403e-05	0.0515803	-0.00321654	4.67806e-05	2.57865e-05	-0.00133834	-0.000567744	0.570988	-0.00276339	-0.0172285	0.192254	-0.00145916	0.999947	0.395404	0.826741	0.996998	1	0.996549	0.81834	0.0109465	0.654918	0.592477	0.191369	0.999271
ENSMUSG00000026837	collagen, type V, alpha 1 [Source:MGI Symbol;Acc:MGI:88457]	-2.13197e-05	0.0324078	-0.00393336	0.000470742	0.000104243	0.00767809	-0.000680963	0.127774	-0.00275422	-0.0319046	-0.022428	-0.00311565	0.999947	0.480151	0.826741	0.996998	1	0.969843	0.885414	0.317918	0.548541	0.491859	0.900878	0.999271
ENSMUSG00000019564	AT rich interactive domain 3A (BRIGHT-like) [Source:MGI Symbol;Acc:MGI:1328360]	-3.28627e-05	0.109489	-0.00334761	0.000694239	8.37069e-05	0.00947904	-0.0043045	0.543094	-0.00275354	-0.211413	0.154957	-0.00323453	0.999947	0.370637	0.826741	0.996998	1	0.955704	0.335814	0.00665527	0.548541	0.0990564	0.300874	0.999271
ENSMUSG00000069792	WAP four-disulfide core domain 17 [Source:MGI Symbol;Acc:MGI:3649773]	1.36228e-06	0.0195784	-0.00198244	0.000337248	6.81188e-07	0.00052392	-0.000231708	0.535822	-0.00273626	-0.020223	0.198464	-0.00101575	0.999947	0.477872	0.826741	0.996998	1	0.998524	0.95572	0.0152698	0.757906	0.478851	0.130226	0.999271
ENSMUSG00000076543	immunoglobulin kappa variable 4-74 [Source:MGI Symbol;Acc:MGI:3779447]	-2.64305e-06	0.000197615	-0.00055013	-5.36137e-05	1.30563e-05	0.00129842	-2.23041e-05	-0.0258618	-0.00273217	0.00110803	-0.042833	-0.000539683	0.999947	0.989686	0.883227	0.996998	1	0.967328	0.991576	0.693691	0.971724	0.92274	0.30523	0.999271
ENSMUSG00000074465	predicted gene 10701 [Source:MGI Symbol;Acc:MGI:3642532]	7.0351e-06	-0.00136192	-0.000324504	8.08849e-05	-6.24727e-06	0.000482513	3.60437e-05	0.00707635	-0.00272608	-0.00109355	0.0166334	-0.000389453	0.999947	0.924221	NA	0.996998	1	0.989311	0.98844	NA	NA	NA	NA	0.999271
ENSMUSG00000077575	predicted gene, 24888 [Source:MGI Symbol;Acc:MGI:5454665]	-7.10968e-06	-0.00057564	-0.00249759	-7.98895e-05	4.8496e-06	-0.00356224	-2.89773e-05	-0.0323966	-0.00272085	0.00123306	-0.0268009	-0.000179509	0.999947	0.979212	0.815913	0.996998	1	0.918493	0.991443	NA	NA	NA	NA	0.999271
ENSMUSG00000028613	low density lipoprotein receptor-related protein 8, apolipoprotein e receptor [Source:MGI Symbol;Acc:MGI:1340044]	-1.18238e-05	0.0103296	-0.0033867	0.000216854	-1.15433e-05	-0.0103231	-0.000643773	0.429348	-0.00271471	-0.0252447	0.231458	-0.000685702	0.999947	0.688045	0.808976	0.996998	1	0.902971	0.775119	0.0279672	0.674834	0.471019	0.127874	0.999271
ENSMUSG00000085715	X (inactive)-specific transcript, opposite strand [Source:MGI Symbol;Acc:MGI:1336196]	1.10983e-06	-0.0121368	-0.000925004	-6.31633e-05	-1.54847e-05	-0.000901642	5.63607e-05	-0.200115	-0.00271393	0.00377973	-0.0191175	-0.000337913	0.999947	0.370637	0.838162	0.996998	1	0.984913	0.986901	NA	0.967519	NA	NA	0.999271
ENSMUSG00000043903	zinc finger protein 469 [Source:MGI Symbol;Acc:MGI:2684868]	-2.49087e-05	0.0104787	-0.00131201	-0.00034008	0.000107493	0.0153623	-0.000151885	-0.0440476	-0.00270398	0.00244589	-0.213697	-0.00345923	0.999947	0.729636	0.906502	0.996998	1	0.877589	0.986901	0.754504	0.609933	0.958256	0.165669	0.80266
ENSMUSG00000083962	predicted gene 15707 [Source:MGI Symbol;Acc:MGI:3783147]	5.2942e-07	-0.000823761	9.17669e-05	4.96609e-05	-5.99293e-06	0.00256781	-4.52296e-05	0.0143408	-0.00269993	-0.0030086	0.0200979	-0.00104537	0.999947	0.943215	NA	0.996998	1	0.890813	0.986901	NA	NA	NA	NA	0.999271
ENSMUSG00000062727	H2B clustered histone 12 [Source:MGI Symbol;Acc:MGI:2448399]	-3.14161e-06	-0.00158843	-0.000577554	3.62935e-05	-2.29188e-06	0.00147635	-0.000102969	-0.0237215	-0.00269566	-0.0036822	-0.00531179	-0.000715902	0.999947	0.822987	NA	0.996998	1	0.929642	0.973503	NA	NA	NA	NA	0.999271
ENSMUSG00000020702	chemokine (C-C motif) ligand 1 [Source:MGI Symbol;Acc:MGI:98258]	1.88473e-08	0.00123687	-0.00124883	1.42476e-05	-8.36431e-07	-0.000648035	-2.578e-05	0.0261203	-0.00269468	-0.00109332	0.0135728	-0.000160466	0.999947	0.895111	NA	0.996998	1	0.974578	0.991443	NA	NA	NA	NA	0.999271
ENSMUSG00000090559	predicted gene 17137 [Source:MGI Symbol;Acc:MGI:4937964]	-2.36352e-06	-0.00499238	-0.000733527	3.08494e-05	-2.29392e-05	-0.0007152	-9.42076e-05	0.0179747	-0.00267309	-0.00419905	0.0538425	-0.000412894	0.999947	0.685825	0.873073	0.996998	1	0.991744	0.974514	NA	0.967519	NA	NA	0.999271
ENSMUSG00000076522	immunoglobulin kappa variable 16-104 [Source:MGI Symbol;Acc:MGI:2685913]	-2.29119e-05	0.00312538	-0.00236247	-0.000221525	7.58709e-06	-0.00318173	-0.000201609	0.0274542	-0.00266153	0.000739528	-0.00175389	-0.000275062	0.999947	0.860726	0.817805	0.996998	1	0.946491	0.945149	0.794231	0.91529	0.969379	0.98688	0.999271
ENSMUSG00000022385	G two S phase expressed protein 1 [Source:MGI Symbol;Acc:MGI:1352755]	1.52779e-06	0.011758	-0.00351788	0.000574874	-5.84392e-06	0.0027021	-0.000363242	0.201354	-0.00264462	-0.0287936	0.135258	-0.00206563	0.999947	0.716988	0.826741	0.996998	1	0.987528	0.95572	0.150163	0.596079	0.478851	0.347856	0.999271
ENSMUSG00000098369	predicted gene 2274 [Source:MGI Symbol;Acc:MGI:3780444]	8.80822e-07	-0.00151023	0.000182578	8.40055e-05	-5.21353e-06	0.00392944	-7.07245e-05	-0.00581896	-0.00264152	-0.00522408	0.00697437	-0.00157326	0.999947	0.904644	0.963699	0.996998	1	0.853743	0.980536	NA	0.967519	NA	NA	0.999271
ENSMUSG00000096482	predicted gene, 23977 [Source:MGI Symbol;Acc:MGI:5453754]	2.59201e-06	-0.00217832	-0.000323752	4.11963e-05	-3.53295e-06	0.00128303	1.52988e-05	-0.0234037	-0.00263872	-0.00140498	-0.000554597	-0.000693923	0.999947	0.729986	NA	0.996998	1	0.929642	0.994547	NA	NA	NA	NA	0.999271
ENSMUSG00000013083	RIKEN cDNA 2200002J24 gene [Source:MGI Symbol;Acc:MGI:1916397]	1.13428e-05	-0.00222063	-0.000585426	0.000116939	-1.60537e-07	0.00306455	6.48941e-05	-0.0366801	-0.00263683	-0.00118131	-0.018575	-0.000855401	0.999947	0.921211	0.90368	0.996998	1	0.952811	0.986901	NA	0.943951	0.953345	NA	0.999271
ENSMUSG00000105707	predicted gene 43753 [Source:MGI Symbol;Acc:MGI:5663890]	1.09033e-06	-0.00352352	0.000112619	8.88662e-05	-1.14796e-05	0.00407082	-4.5811e-05	-0.0259314	-0.00262523	-0.00582783	0.0164736	-0.00385839	0.999947	0.630234	NA	0.996998	1	0.738985	0.986901	NA	NA	NA	NA	0.977137
ENSMUSG00000036545	a disintegrin-like and metallopeptidase (reprolysin type) with thrombospondin type 1 motif, 2 [Source:MGI Symbol;Acc:MGI:1347356]	-2.97779e-05	0.0154097	-0.00336551	0.000111939	8.0216e-05	0.00838735	-0.000487221	0.0595665	-0.00262432	-0.0180942	-0.0511239	-0.00283906	0.999947	0.641649	0.826741	0.996998	1	0.959815	0.943888	0.66236	0.570041	0.646769	0.751742	0.999271
ENSMUSG00000117546	TEC	3.62228e-06	-0.00129869	6.94821e-05	1.61051e-05	-2.04233e-06	0.00208218	5.26258e-05	-0.0183189	-0.00262365	0.00133941	-0.00495908	-0.000618268	0.999947	0.934453	0.986324	0.996998	1	0.959098	0.986901	NA	NA	NA	NA	0.999271
ENSMUSG00000083687	predicted gene 15154 [Source:MGI Symbol;Acc:MGI:3705516]	8.64817e-07	-0.00144194	-0.000231854	6.52692e-05	-3.25805e-06	0.00177001	-4.93657e-05	-0.0127842	-0.00262022	-0.00424155	-0.000110913	-0.000870655	0.999947	0.860857	NA	0.996998	1	0.904849	0.986901	NA	NA	NA	NA	0.999271
ENSMUSG00000035711	docking protein 3 [Source:MGI Symbol;Acc:MGI:1351490]	-1.27759e-05	0.0232509	-0.00426244	0.000206795	-8.82273e-07	-0.00740394	-0.000360121	0.433294	-0.00261784	-0.0172819	0.208741	-0.000997298	0.999947	0.507863	0.794387	0.996998	1	0.952811	0.947994	0.0262329	0.667431	0.587587	0.163928	0.999271
ENSMUSG00000115326	predicted gene, 35019 [Source:MGI Symbol;Acc:MGI:5594178]	-9.06922e-06	0.00404183	-0.00231557	5.63127e-05	2.37304e-06	-0.00276742	-0.000170759	0.0641933	-0.00261713	-0.00727767	0.0310298	-0.000387866	0.999947	0.842733	0.817805	0.996998	1	0.967328	0.95572	NA	0.888503	0.668422	NA	0.999271
ENSMUSG00000042268	solute carrier family 26, member 9 [Source:MGI Symbol;Acc:MGI:2444594]	-6.3867e-06	0.00259665	-0.0306397	-4.87626e-05	3.23053e-06	-0.00399873	-7.64882e-05	0.0317588	-0.00261276	-0.000357865	0.00893671	0.000132054	0.999947	0.761281	NA	0.996998	1	0.694008	0.980536	NA	NA	NA	NA	0.999271
ENSMUSG00000044338	apelin receptor [Source:MGI Symbol;Acc:MGI:1346086]	-3.20395e-05	0.0113101	-0.0047392	3.10743e-05	3.14452e-05	-0.00279123	-0.000426066	0.0801696	-0.00260871	-0.0144312	0.0151752	-0.00161283	0.999947	0.729986	0.808976	0.997498	1	0.987133	0.947994	0.546326	0.604923	0.691104	0.930435	0.999271
ENSMUSG00000113136	predicted gene, 19951 [Source:MGI Symbol;Acc:MGI:5012136]	-3.4676e-06	0.00798742	-0.00112365	0.000366171	-3.6907e-06	0.00459218	-0.000599301	0.344411	-0.00260174	-0.0813604	0.154696	-0.00127899	0.999947	0.689904	0.866861	0.996998	1	0.95511	0.770253	0.0435463	0.807347	0.170225	0.185816	0.999271
ENSMUSG00000105341	predicted gene 43817 [Source:MGI Symbol;Acc:MGI:5663954]	-2.12417e-06	-0.00118127	-0.000393445	2.27004e-05	-1.42088e-06	0.00188491	-4.63879e-05	-0.0158374	-0.00259334	-0.00210874	-0.00442202	-0.000634286	0.999947	0.937065	0.915102	0.996998	1	0.954891	0.986901	NA	NA	NA	NA	0.999271
ENSMUSG00000106028	predicted gene 8493 [Source:MGI Symbol;Acc:MGI:3779800]	-7.56467e-06	-4.77072e-05	-0.000174806	-5.20982e-05	5.8665e-06	0.00469516	-9.18887e-05	-0.0274196	-0.00258349	-0.00219664	-0.0265148	-0.00107974	0.999947	0.999262	0.974565	0.996998	1	0.935408	0.980536	NA	0.918757	0.91405	NA	0.999271
ENSMUSG00000086981	predicted gene 12171 [Source:MGI Symbol;Acc:MGI:3649516]	-4.59892e-06	0.00184804	-0.000680164	-1.77871e-05	2.25143e-06	-0.000221826	-0.00014951	0.0222212	-0.00256895	-0.00121267	0.00462221	-0.000217747	0.999947	0.768907	NA	0.996998	1	0.994167	0.962108	NA	NA	NA	NA	0.999271
ENSMUSG00000087290	predicted gene 15866 [Source:MGI Symbol;Acc:MGI:3801874]	-8.71577e-07	0.00569101	-0.00154301	0.000102021	-4.6563e-06	-0.00129149	-0.000126052	0.156365	-0.00256351	-0.007958	0.075502	-0.000212764	0.999947	0.635066	0.826741	0.996998	1	0.974007	0.957238	NA	0.967519	NA	NA	0.999271
ENSMUSG00000105961	predicted gene, 40123 [Source:MGI Symbol;Acc:MGI:5623008]	2.49217e-06	-0.0034333	-0.000256847	6.40502e-05	-1.09749e-05	0.00141791	-2.41801e-05	-0.0156645	-0.00256007	-0.0032438	0.0184247	-0.000613291	0.999947	0.625724	NA	0.996998	1	0.943957	0.991443	NA	NA	NA	NA	0.999271
ENSMUSG00000103149	EST AA914427 [Source:MGI Symbol;Acc:MGI:1858439]	-1.02638e-05	0.00159098	-0.00146369	-9.9756e-05	3.09541e-05	0.00284998	-7.54007e-05	-0.0621454	-0.00255322	0.000659578	-0.105674	-0.00100268	0.999947	0.953766	0.828178	0.996998	1	0.973867	0.98839	0.60401	0.839416	0.982058	NA	0.999271
ENSMUSG00000084947	predicted gene 15594 [Source:MGI Symbol;Acc:MGI:3783041]	4.0073e-06	-0.00325451	-0.000808339	-2.84817e-05	-2.90214e-06	-0.0005323	8.45845e-05	-0.0476924	-0.00255253	0.00307199	-0.00456428	-0.000222383	0.999947	0.718184	NA	0.996998	1	0.985887	0.980536	NA	NA	NA	NA	0.999271
ENSMUSG00000021509	solute carrier family 25, member 48 [Source:MGI Symbol;Acc:MGI:2145373]	-2.72568e-05	0.0160932	-0.00417686	-4.50275e-05	1.64261e-05	-0.00782957	-0.000390289	0.212709	-0.00254895	-0.0111357	0.0864693	-0.00077701	0.999947	0.589559	0.785825	0.996998	1	0.935408	0.886602	0.143397	0.69151	0.693738	0.500932	0.999271
ENSMUSG00000105504	guanylate binding protein 5 [Source:MGI Symbol;Acc:MGI:2429943]	3.14437e-06	0.00680005	-0.00211364	0.000333	-1.97447e-05	-0.00143569	-0.000185213	0.266882	-0.00254041	-0.0197719	0.175459	-0.000718007	0.999947	0.747284	0.826741	0.996998	1	0.987528	0.957074	0.0747419	0.81927	0.471019	0.133885	0.999271
ENSMUSG00000098210	predicted pseudogene 5224 [Source:MGI Symbol;Acc:MGI:3647439]	-9.34938e-06	0.00191982	-0.000871216	-5.40734e-05	7.34409e-06	0.000134287	-0.000115256	0.000899842	-0.0025389	-0.000906895	-0.0159802	-0.000365202	0.999947	0.873568	0.843502	0.996998	1	0.998524	0.962108	NA	NA	NA	NA	0.999271
ENSMUSG00000089512	predicted gene, 26287 [Source:MGI Symbol;Acc:MGI:5456064]	8.54477e-06	-0.00359469	-0.000154884	1.17645e-05	4.99137e-06	0.00160688	0.000167509	-0.0845515	-0.00250381	0.00249625	-0.045509	-0.000577188	0.999947	0.731648	0.96716	0.996998	1	0.955846	0.95572	NA	NA	NA	NA	0.999271
ENSMUSG00000092819	predicted gene, 23639 [Source:MGI Symbol;Acc:MGI:5453416]	6.20218e-06	-0.00212788	0.000357359	0.00011237	-8.22802e-06	0.00750369	1.1162e-05	-0.0106799	-0.00250231	-0.00287581	0.0123882	-0.00286119	0.999947	0.912376	0.941509	0.996998	1	0.772235	0.994547	NA	0.948042	NA	NA	0.975383
ENSMUSG00000064871	small nucleolar RNA, C/D box 58B [Source:MGI Symbol;Acc:MGI:3819545]	-7.90599e-06	-0.00171749	-0.00213033	-7.21992e-05	-8.98819e-06	-0.00409928	-4.75755e-05	0.00473828	-0.00249837	-8.50637e-05	0.0197379	-0.000384327	0.999947	0.943215	0.826741	0.996998	1	0.946008	0.991443	NA	0.904219	0.997111	NA	0.999271
ENSMUSG00000112264	predicted gene, 48505 [Source:MGI Symbol;Acc:MGI:6098035]	-1.50324e-06	0.000421049	-0.00165662	8.36679e-06	1.7515e-06	-0.00203989	-4.08424e-05	-0.00309071	-0.0024983	-0.00152685	-0.00467903	-0.000111825	0.999947	0.979497	NA	0.997043	1	0.930807	0.98839	NA	NA	NA	NA	0.999271
ENSMUSG00000096965	RIKEN cDNA 3300005D01 gene [Source:MGI Symbol;Acc:MGI:1925762]	-1.45061e-05	0.0141996	-0.00155201	-3.62622e-06	5.40375e-06	0.00146525	-0.000211923	0.261571	-0.00249012	-0.00743727	0.109689	-0.00102738	0.999947	0.567202	0.843664	0.998734	1	0.989403	0.95572	0.0830026	0.81927	0.742402	NA	0.999271
ENSMUSG00000096375	predicted pseudogene 7094 [Source:MGI Symbol;Acc:MGI:3648114]	-5.18831e-07	-0.000862335	-0.000540298	-7.07691e-06	1.31689e-06	0.000389134	-2.08378e-06	-0.0191218	-0.00248942	0.000256496	-0.0108847	-0.000328117	0.999947	0.912303	NA	0.996998	1	0.983596	0.997402	NA	NA	NA	NA	0.999271
ENSMUSG00000009487	otogelin [Source:MGI Symbol;Acc:MGI:1202064]	-4.87592e-06	0.00227071	-0.00144455	-8.16764e-06	2.08773e-06	-0.000620062	-0.000255909	0.0341835	-0.00248418	-0.00222559	0.0102083	-0.000142723	0.999947	0.718423	NA	0.996998	1	0.974407	0.95572	NA	NA	NA	NA	0.999271
ENSMUSG00000082417	predicted gene 13740 [Source:MGI Symbol;Acc:MGI:3649209]	2.72722e-06	-0.0018924	-0.000674483	4.30463e-05	-2.98832e-06	0.000565124	1.47259e-05	-0.0213666	-0.00248412	-0.00143208	-0.000157221	-0.000359419	0.999947	0.825635	NA	0.996998	1	0.978646	0.994547	NA	NA	NA	NA	0.999271
ENSMUSG00000102153	predicted gene, 37474 [Source:MGI Symbol;Acc:MGI:5610702]	4.94077e-06	6.14345e-06	0.000266079	0.000138018	-1.16579e-05	0.004092	-9.31471e-05	0.0682671	-0.00248292	-0.0151823	0.0583811	-0.00293181	0.999947	0.99983	0.940833	0.996998	1	0.771083	0.97427	NA	NA	NA	NA	0.999271
ENSMUSG00000020830	vitelline membrane outer layer 1 homolog (chicken) [Source:MGI Symbol;Acc:MGI:2685587]	-3.14178e-06	0.00102862	-0.000351379	-2.57243e-05	-3.65533e-07	0.000181722	-4.1189e-05	0.0191383	-0.00247987	3.90239e-06	0.00866831	-0.000299692	0.999947	0.902338	NA	0.996998	1	0.998524	0.98839	NA	NA	NA	NA	0.999271
ENSMUSG00000080929	predicted gene 12891 [Source:MGI Symbol;Acc:MGI:3649646]	5.85814e-06	0.00229544	-0.00128706	0.000123025	-7.31504e-06	-0.00158181	-3.09567e-05	0.0937432	-0.00247977	-0.00466402	0.0612771	-0.000296088	0.999947	0.890334	0.826741	0.996998	1	0.974407	0.991443	0.285435	0.948042	0.717117	0.355722	0.999271
ENSMUSG00000070323	matrix metallopeptidase 27 [Source:MGI Symbol;Acc:MGI:3039232]	-1.11296e-06	0.00166893	2.63796e-05	0.000126904	-7.32286e-06	0.00550268	-0.000137721	0.0715486	-0.00247757	-0.0115058	0.0508867	-0.00339965	0.999947	0.912376	0.995088	0.996998	1	0.771083	0.957074	NA	0.967519	NA	NA	0.975383
ENSMUSG00000101324	predicted gene 29187 [Source:MGI Symbol;Acc:MGI:5579893]	-1.87274e-06	0.00265376	-0.000740692	6.46898e-06	1.93688e-06	-0.000126594	-8.1248e-05	0.0442039	-0.00247148	-0.00174428	0.0150943	-0.000230483	0.999947	0.696875	NA	0.996998	1	0.998524	0.980536	NA	NA	NA	NA	0.999271
ENSMUSG00000000560	gamma-aminobutyric acid (GABA) A receptor, subunit alpha 2 [Source:MGI Symbol;Acc:MGI:95614]	-6.18279e-06	0.00293907	-0.000550034	-3.15486e-05	8.51264e-06	0.00110533	-7.23338e-05	0.0154136	-0.00246766	-0.000643103	-0.0139945	-0.000472465	0.999947	0.776209	0.886292	0.996998	1	0.974433	0.980536	NA	NA	NA	NA	0.999271
ENSMUSG00000105244	predicted gene 5281 [Source:MGI Symbol;Acc:MGI:3779483]	1.60474e-06	0.000941764	-0.00270989	4.29115e-05	-7.9627e-06	-0.00241778	-1.43371e-05	0.0451564	-0.00245582	-0.00172881	0.0395047	-4.9066e-05	0.999947	0.953766	0.817805	0.996998	1	0.898066	0.994547	NA	NA	NA	NA	0.999271
ENSMUSG00000114590	RIKEN cDNA 5930438M14 gene [Source:MGI Symbol;Acc:MGI:5439408]	5.25002e-06	-0.00571309	-0.0015174	5.83838e-05	-1.34207e-05	-0.00144659	2.40025e-05	-0.0353267	-0.00244507	-0.00104356	0.0256426	-0.000162766	0.999947	0.589045	NA	0.996998	1	0.963286	0.991696	NA	NA	NA	NA	0.999271
ENSMUSG00000053522	lectin, galactose binding, soluble 7 [Source:MGI Symbol;Acc:MGI:1316742]	3.21827e-06	-0.00271749	-0.00120071	0.000174249	-3.37227e-05	0.000521326	-8.1064e-05	0.0743447	-0.00244324	-0.00802284	0.130206	-0.000584317	0.999947	0.897004	0.826741	0.996998	1	0.997577	0.983661	NA	0.916588	NA	NA	0.999271
ENSMUSG00000041730	paired related homeobox protein-like 1 [Source:MGI Symbol;Acc:MGI:2148204]	1.95199e-06	-0.0029348	-7.13768e-05	3.05869e-06	-1.62853e-06	0.00122996	3.12519e-05	-0.0568489	-0.00243899	0.000712711	-0.0207423	-0.000501604	0.999947	0.68711	NA	0.997585	1	0.965955	0.991443	NA	NA	NA	NA	0.999271
ENSMUSG00000114277	predicted gene, 48583 [Source:MGI Symbol;Acc:MGI:6098152]	-4.23816e-06	0.00907231	-0.00411625	0.000148903	-3.63431e-06	-0.00714081	-0.000157189	0.158912	-0.00243532	-0.00939989	0.0999137	-0.000843392	0.999947	0.750597	0.791193	0.996998	1	0.946923	0.981097	0.240317	0.69151	0.754549	0.444232	0.999271
ENSMUSG00000103611	predicted gene, 37195 [Source:MGI Symbol;Acc:MGI:5610423]	2.88179e-07	-0.0014659	-6.76607e-05	3.95657e-05	-3.18863e-06	0.00161026	-4.43861e-05	-0.0111671	-0.00241403	-0.00255722	0.0016537	-0.000809496	0.999947	0.828201	NA	0.996998	1	0.903475	0.98839	NA	NA	NA	NA	0.999271
ENSMUSG00000081800	predicted gene 14200 [Source:MGI Symbol;Acc:MGI:3651374]	-1.38432e-06	0.00116921	-0.00153685	1.46545e-05	-4.62042e-07	-0.00084677	-0.000141598	0.0363691	-0.00241345	-0.00261704	0.016986	-9.96775e-05	0.999947	0.87568	NA	0.996998	1	0.960752	0.962108	NA	NA	NA	NA	0.999271
ENSMUSG00000071207	predicted pseudogene 8587 [Source:MGI Symbol;Acc:MGI:3646799]	4.7057e-07	-0.00126915	0.000268723	3.28187e-05	-5.64876e-06	0.00215417	-7.22245e-05	0.00877774	-0.00241159	-0.00281392	0.0142042	-0.000708717	0.999947	0.886327	NA	0.996998	1	0.927631	0.981097	NA	NA	NA	NA	0.999271
ENSMUSG00000034205	lysyl oxidase-like 2 [Source:MGI Symbol;Acc:MGI:2137913]	-3.51887e-05	0.0483957	-0.00601257	0.000290804	0.000105784	-0.00342273	-0.000776355	0.174387	-0.00240255	-0.0281775	0.00961082	-0.00225895	0.999947	0.431545	0.808976	0.996998	1	0.987528	0.885414	0.174688	0.548541	0.55621	0.960216	0.999271
ENSMUSG00000107310	predicted pseudogene 7452 [Source:MGI Symbol;Acc:MGI:3645151]	-8.67702e-06	-0.0015523	-0.00525857	-8.803e-05	1.19867e-06	-0.00376431	-4.28104e-05	-0.034148	-0.0023924	0.00135679	-0.0189522	-1.85611e-05	0.999947	0.906754	0.783251	0.996998	1	0.849725	0.98839	NA	NA	NA	NA	0.999271
ENSMUSG00000114943	predicted gene 8947 [Source:MGI Symbol;Acc:MGI:3648958]	-3.49906e-06	0.00140602	-0.00068647	-3.74569e-05	1.8924e-07	-0.000505394	-2.13721e-05	0.0215705	-0.0023912	0.00066077	0.00808784	-0.000235536	0.999947	0.894839	NA	0.996998	1	0.987528	0.991696	NA	NA	NA	NA	0.999271
ENSMUSG00000046747	predicted gene 9812 [Source:MGI Symbol;Acc:MGI:3708566]	5.29981e-06	-0.00300695	-8.5207e-05	1.15827e-05	2.81337e-06	0.00160433	8.2912e-05	-0.0684543	-0.00239103	0.00143504	-0.035156	-0.000579755	0.999947	0.742894	NA	0.996998	1	0.952497	0.980536	NA	NA	NA	NA	0.999271
ENSMUSG00000112071	RIKEN cDNA 5430401H09 gene [Source:MGI Symbol;Acc:MGI:1918646]	-3.20066e-06	0.000990251	-0.000351467	-1.80585e-05	-8.25132e-08	0.000669209	-4.48356e-05	0.0156632	-0.00238658	-0.000305452	0.00621851	-0.000380643	0.999947	0.916542	NA	0.996998	1	0.978646	0.986901	NA	NA	NA	NA	0.999271
ENSMUSG00000103818	predicted gene, 38009 [Source:MGI Symbol;Acc:MGI:5611237]	2.18358e-07	0.000900763	6.25054e-05	3.64094e-05	3.59523e-06	0.00178004	-7.04356e-05	-0.00354249	-0.00237689	-0.00294799	-0.00751058	-0.000623857	0.999947	0.935393	NA	0.996998	1	0.941227	0.981097	NA	NA	NA	NA	0.999271
ENSMUSG00000097130	predicted gene 5262 [Source:MGI Symbol;Acc:MGI:3647342]	1.38582e-06	-0.00184633	-0.000216161	5.48464e-05	-1.49945e-05	0.000742358	-6.28448e-05	0.0454917	-0.00237677	-0.00354355	0.0558131	-0.000404837	0.999947	0.860857	0.952744	0.996998	1	0.983196	0.983203	NA	NA	NA	NA	0.999271
ENSMUSG00000108319	predicted gene 44552 [Source:MGI Symbol;Acc:MGI:5753128]	-3.61113e-06	0.00053495	-0.000257714	-4.4403e-06	3.4104e-06	0.00168656	-5.74034e-05	-0.00616207	-0.00237546	-0.00123152	-0.0106203	-0.000598554	0.999947	0.967127	NA	0.997498	1	0.949294	0.986901	NA	NA	NA	NA	0.999271
ENSMUSG00000116321	predicted gene, 49522 [Source:MGI Symbol;Acc:MGI:6155218]	-2.36174e-07	0.00152255	-3.43209e-05	6.21953e-05	4.77274e-06	0.00341044	-4.15677e-05	0.009211	-0.00237429	-0.00392485	-0.00680051	-0.00217546	0.999947	0.892509	NA	0.996998	1	0.800844	0.98839	NA	NA	NA	NA	0.999271
ENSMUSG00000029602	RAS protein activator like 1 (GAP1 like) [Source:MGI Symbol;Acc:MGI:1330842]	2.10674e-06	0.0165794	-0.002796	0.00018729	6.16868e-05	0.000961111	-7.74335e-05	0.0504147	-0.0023686	-0.00750464	-0.0632134	-0.00126169	0.999947	0.58377	0.826741	0.996998	1	0.998524	0.991443	0.708389	0.722389	0.795361	0.636498	0.999271
ENSMUSG00000078635	RIKEN cDNA 1700028N14 gene [Source:MGI Symbol;Acc:MGI:1920530]	-3.94457e-07	0.0031074	-0.000464509	2.28435e-05	7.79227e-06	0.000688728	-3.48332e-05	0.015766	-0.00236704	-0.00167989	-0.00927723	-0.000381713	0.999947	0.676586	NA	0.996998	1	0.974433	0.990932	NA	NA	NA	NA	0.999271
ENSMUSG00000105641	predicted gene 5853 [Source:MGI Symbol;Acc:MGI:3648707]	1.38414e-06	0.000783084	-0.000386241	5.46048e-05	1.78435e-06	0.00067755	-3.89765e-05	0.00648254	-0.002366	-0.00289053	0.00054196	-0.000384761	0.999947	0.954147	NA	0.996998	1	0.981879	0.98839	NA	NA	NA	NA	0.999271
ENSMUSG00000050493	family with sequence similarity 167, member B [Source:MGI Symbol;Acc:MGI:2668032]	2.67539e-06	0.00220695	-0.00201943	0.000223194	-1.42778e-05	-2.97368e-05	-0.000103052	0.0787025	-0.00236564	-0.00983976	0.0725737	-0.000773345	0.999947	0.940045	0.826741	0.996998	1	0.999829	0.983661	0.513781	0.847364	0.63262	0.492965	0.999271
ENSMUSG00000114249	predicted gene, 47709 [Source:MGI Symbol;Acc:MGI:6096829]	-2.65757e-06	-0.000293691	-0.000500595	0.000151273	-6.84153e-06	0.00596807	-0.000158892	0.0244181	-0.00235508	-0.0100402	0.0266082	-0.00134587	0.999947	0.993127	0.938736	0.996998	1	0.91537	0.957238	0.840182	0.879237	0.596646	NA	0.999271
ENSMUSG00000096719	MAS-related GPR, member A2B [Source:MGI Symbol;Acc:MGI:3033098]	-4.229e-07	0.00329106	-0.000958906	3.6101e-05	-7.99238e-07	-0.000363558	-0.000136133	0.0987337	-0.00235036	-0.00389475	0.0355493	-0.000167419	0.999947	0.607686	NA	0.996998	1	0.98588	0.962108	NA	NA	NA	NA	0.999271
ENSMUSG00000080811	predicted gene 14513 [Source:MGI Symbol;Acc:MGI:3648369]	-7.90053e-06	0.0192473	-0.000787064	-7.91083e-05	2.53384e-05	0.000318512	-4.89585e-05	0.184901	-0.00234678	0.00130729	-0.0108249	-0.000413132	0.999947	0.370637	0.8629	0.996998	1	0.998524	0.986901	NA	0.967519	NA	NA	0.999271
ENSMUSG00000111425	predicted gene, 47324 [Source:MGI Symbol;Acc:MGI:6096209]	-9.8172e-07	-0.00158563	6.99549e-05	-3.84474e-06	-2.02692e-06	0.00405469	-1.16113e-05	-0.0234217	-0.00233441	-0.000205827	-0.00441093	-0.0012973	0.999947	0.908771	0.986738	0.997603	1	0.873981	0.994547	NA	NA	NA	NA	0.999271
ENSMUSG00000036356	chondroitin sulfate N-acetylgalactosaminyltransferase 1 [Source:MGI Symbol;Acc:MGI:2442354]	-5.74509e-05	0.121141	-0.00732556	-0.000367883	7.80111e-05	-0.0135216	-0.000606044	0.32635	-0.00233279	-0.00624167	0.0231623	-0.000504137	0.999947	0.370637	0.586639	0.996998	1	0.869916	0.776076	0.0556519	0.69151	0.851785	0.882165	0.999271
ENSMUSG00000090861	ADP-ribosylation factor 4, opposite strand [Source:MGI Symbol;Acc:MGI:3642411]	8.24465e-07	-0.00277782	-0.000804404	3.19314e-05	-5.45864e-06	3.89883e-05	-5.14495e-05	-0.0156309	-0.00233277	-0.00224751	0.00481727	-0.000231494	0.999947	0.584657	NA	0.996998	1	0.998782	0.986901	NA	NA	NA	NA	0.999271
ENSMUSG00000080829	predicted gene 8545 [Source:MGI Symbol;Acc:MGI:3648875]	-1.21157e-06	0.00522281	-0.000422701	2.55643e-05	7.15698e-06	0.00241984	-3.65201e-05	0.0699626	-0.0023283	-0.00196671	0.0204666	-0.000720997	0.999947	0.738746	0.931477	0.996998	1	0.967328	0.991443	NA	0.948042	0.910777	NA	0.999271
ENSMUSG00000027718	interleukin 21 [Source:MGI Symbol;Acc:MGI:1890474]	1.13478e-07	0.00276763	-0.00262841	2.74964e-05	6.27106e-06	-0.00294404	-6.8165e-05	0.0404379	-0.00232676	-0.00268924	0.0144541	-4.52221e-05	0.999947	0.785502	0.81788	0.996998	1	0.878656	0.981097	NA	NA	NA	NA	0.999271
ENSMUSG00000108282	predicted gene, 44317 [Source:MGI Symbol;Acc:MGI:5690709]	-3.37951e-06	0.00329737	-0.000142636	5.01143e-05	1.58488e-05	0.0041756	-7.97558e-05	-0.0103933	-0.00232593	-0.00407354	-0.0395387	-0.00202189	0.999947	0.766148	0.971189	0.996998	1	0.827926	0.980536	NA	0.967519	NA	NA	0.999271
ENSMUSG00000105873	predicted gene 43708 [Source:MGI Symbol;Acc:MGI:5663845]	-1.37222e-06	0.000126694	-0.000258468	2.73667e-05	-2.43777e-06	0.0011371	-6.74195e-05	0.0175213	-0.00232342	-0.00265771	0.0138807	-0.000461772	0.999947	0.993979	NA	0.996998	1	0.972917	0.981097	NA	NA	NA	NA	0.999271
ENSMUSG00000030641	DNA damage-induced apoptosis suppressor [Source:MGI Symbol;Acc:MGI:1921291]	-1.76595e-05	0.00969834	-0.00324951	0.000357148	-2.54068e-05	0.00063446	-0.000698166	0.264233	-0.002312	-0.0322913	0.202486	-0.00166069	0.999947	0.749143	0.826741	0.996998	1	0.998524	0.776076	0.0874072	0.659564	0.412846	0.17951	0.999271
ENSMUSG00000097935	predicted gene 3809 [Source:MGI Symbol;Acc:MGI:3781982]	7.71287e-06	-0.00415047	-0.000683393	6.60055e-05	-8.60787e-06	0.00126531	5.09574e-05	-0.0380669	-0.00229508	-0.000336165	0.00248279	-0.000532057	0.999947	0.78689	0.881007	0.996998	1	0.978902	0.98839	NA	0.967519	NA	NA	0.999271
ENSMUSG00000086656	predicted gene 15701 [Source:MGI Symbol;Acc:MGI:3783141]	4.5931e-06	-0.00224934	-0.000195645	-4.36784e-06	9.26714e-06	0.00194093	6.94363e-05	-0.0828726	-0.00229462	0.00173528	-0.0565497	-0.00064303	0.999947	0.834754	0.958871	0.997498	1	0.935408	0.981097	NA	NA	NA	NA	0.999271
ENSMUSG00000113423	predicted gene 3791 [Source:MGI Symbol;Acc:MGI:3781964]	-2.27589e-06	0.0002169	0.000181255	1.98538e-05	2.50218e-06	0.00247045	-0.000133212	-0.0153329	-0.00229395	-0.00325443	-0.0127307	-0.000959189	0.999947	0.986109	NA	0.996998	1	0.887118	0.960015	NA	NA	NA	NA	0.999271
ENSMUSG00000071724	sphingomyelin phosphodiesterase 5 [Source:MGI Symbol;Acc:MGI:3709877]	-1.60346e-05	0.0124213	-0.00248649	0.000269278	6.64359e-06	0.00378876	-0.000450089	0.183368	-0.00229241	-0.0227913	0.0918251	-0.00153065	0.999947	0.653614	0.826741	0.996998	1	0.974815	0.879189	0.187942	0.705365	0.486726	0.475802	0.999271
ENSMUSG00000094652	immunoglobulin heavy variable V1-42 [Source:MGI Symbol;Acc:MGI:3704123]	-1.09335e-05	0.0102964	-0.000865621	-1.08754e-05	1.50292e-05	0.00283022	-0.000453135	0.267187	-0.00229061	-0.0049535	0.0318191	-0.000873585	0.999947	0.370637	0.836758	0.996998	1	0.91718	0.843857	0.0313863	0.967519	0.66308	0.561632	0.999271
ENSMUSG00000046057	predicted pseudogene 15428 [Source:MGI Symbol;Acc:MGI:3642670]	-4.45651e-06	0.00154537	-0.00150889	0.000120127	-1.54239e-05	0.00098872	-0.000137895	0.0774015	-0.00228998	-0.00816327	0.0742532	-0.000736849	0.999947	0.953799	0.826741	0.996998	1	0.990872	0.973383	0.495863	0.880676	0.662234	NA	0.999271
ENSMUSG00000096452	immunoglobulin heavy variable 1-77 [Source:MGI Symbol;Acc:MGI:4439670]	6.40648e-06	0.00145109	6.29334e-05	0.000142796	1.7308e-06	0.00273239	-4.54995e-05	0.0554857	-0.00228833	-0.0106374	0.021813	-0.00113732	0.999947	0.882497	0.985505	0.996998	1	0.878656	0.986901	0.350924	0.982677	0.486648	NA	0.999271
ENSMUSG00000078817	NLR family, pyrin domain containing 12 [Source:MGI Symbol;Acc:MGI:2676630]	-1.21157e-07	0.00406005	-0.000580362	4.76312e-05	5.32777e-06	0.000542492	-7.37129e-05	0.0546325	-0.00228051	-0.00368235	0.011715	-0.000344177	0.999947	0.544557	NA	0.996998	1	0.978561	0.981097	NA	NA	NA	NA	0.999271
ENSMUSG00000104315	predicted gene, 37906 [Source:MGI Symbol;Acc:MGI:5611134]	-1.76526e-06	0.000515803	-0.00104881	-4.62103e-05	1.74324e-05	-0.000985427	4.18309e-06	-0.0831059	-0.00227671	0.00160201	-0.0803097	-0.000284978	0.999947	0.979737	0.826741	0.996998	1	0.981879	0.994808	NA	NA	NA	NA	0.999271
ENSMUSG00000112676	predicted gene, 20108 [Source:MGI Symbol;Acc:MGI:5012293]	3.92387e-07	0.0029959	0.000399908	2.22151e-05	1.88078e-06	0.00217258	-3.48856e-05	0.0704201	-0.00226288	-0.00156218	0.0278732	-0.000762021	0.999947	0.680631	0.90368	0.996998	1	0.910146	0.991443	NA	NA	NA	NA	0.999271
ENSMUSG00000012819	cadherin 23 (otocadherin) [Source:MGI Symbol;Acc:MGI:1890219]	-1.35398e-05	0.00162659	0.000532498	-0.000278165	8.91692e-05	0.0277328	-7.62642e-05	-0.211359	-0.00225706	0.00438356	-0.419303	-0.0209355	0.999947	0.963845	0.959545	0.996998	1	0.562858	0.991443	0.144746	0.69151	0.91114	0.0427641	0.288631
ENSMUSG00000064952	predicted gene, 24920 [Source:MGI Symbol;Acc:MGI:5454697]	-1.74283e-06	0.000900657	-0.000575323	-1.32084e-05	3.81245e-06	0.000447589	-2.30006e-05	-0.000204421	-0.00225532	0.000196371	-0.00927059	-0.000338745	0.999947	0.889242	NA	0.996998	1	0.977925	0.993086	NA	NA	NA	NA	0.999271
ENSMUSG00000118361	predicted gene, 50237 [Source:MGI Symbol;Acc:MGI:6303043]	-5.71094e-06	0.00357972	-0.000107271	-1.13174e-05	8.42582e-06	0.00256694	-0.000103258	0.0325672	-0.00225194	-0.00195206	-0.00378058	-0.000831429	0.999947	0.693098	0.976772	0.996998	1	0.912032	0.971447	NA	NA	NA	NA	0.999271
ENSMUSG00000115125	predicted gene 6852 [Source:MGI Symbol;Acc:MGI:3646520]	-3.12864e-06	0.00314644	-0.000223466	-2.25924e-05	6.88789e-06	0.000561807	-4.72476e-05	0.0219384	-0.00224027	0.000132587	-0.00678841	-0.000363755	0.999947	0.549149	NA	0.996998	1	0.974407	0.98839	NA	NA	NA	NA	0.999271
ENSMUSG00000054196	collagen triple helix repeat containing 1 [Source:MGI Symbol;Acc:MGI:1915838]	-9.70497e-06	0.00582325	-0.00146757	2.43211e-05	5.4956e-06	-0.000436985	-0.000171014	0.0836813	-0.00223698	-0.00549282	0.0278842	-0.000388973	0.999947	0.684799	0.826741	0.996998	1	0.996786	0.95572	NA	0.948042	0.691089	NA	0.999271
ENSMUSG00000089491	predicted gene, 26363 [Source:MGI Symbol;Acc:MGI:5456140]	-3.31869e-07	-0.00171277	-1.97858e-05	-2.74802e-05	-2.36844e-06	0.001181	2.47658e-05	-0.0236026	-0.00222911	0.0016081	-0.00338661	-0.000455029	0.999947	0.839578	NA	0.996998	1	0.971963	0.991443	NA	NA	NA	NA	0.999271
ENSMUSG00000027399	interleukin 1 alpha [Source:MGI Symbol;Acc:MGI:96542]	7.83878e-06	0.00742592	-0.00113451	0.00026145	-3.3592e-06	-0.00186194	-0.000287506	2.38324	-0.00222788	-0.0603952	0.204777	-0.000341447	0.999947	0.583551	0.826741	0.996998	1	0.974407	0.885414	0.00215987	0.948042	0.223083	0.0295061	0.999271
ENSMUSG00000081575	predicted gene 12090 [Source:MGI Symbol;Acc:MGI:3650090]	9.28199e-06	-0.00403991	-0.000674892	0.00010083	-1.90383e-05	0.000520858	6.25128e-05	-0.00685881	-0.00222693	-0.00100657	0.0485086	-0.000413253	0.999947	0.769044	0.874387	0.996998	1	0.992218	0.986901	NA	0.967519	NA	NA	0.999271
ENSMUSG00000024365	cytochrome P450, family 21, subfamily a, polypeptide 1 [Source:MGI Symbol;Acc:MGI:88591]	-3.69081e-06	0.00171532	-0.00187478	8.0124e-07	3.05077e-06	-0.00173091	-0.000266159	0.0204189	-0.00222639	-0.00372115	0.00664475	-6.4667e-05	0.999947	0.845732	NA	0.998734	1	0.927631	0.947994	NA	NA	NA	NA	0.999271
ENSMUSG00000115381	predicted gene, 49266 [Source:MGI Symbol;Acc:MGI:6118744]	-4.45949e-06	-0.000202393	-0.000567595	8.97307e-06	-5.57042e-06	3.7851e-06	-0.000615842	0.0432915	-0.00222366	-0.00556199	0.0319968	-0.000272079	0.999947	0.988859	NA	0.996998	1	0.999829	0.854089	NA	NA	NA	NA	0.999271
ENSMUSG00000107029	predicted gene 43123 [Source:MGI Symbol;Acc:MGI:5663260]	-1.1001e-06	0.00119676	-0.00101854	-2.70438e-05	-2.48726e-06	-0.0011271	5.07463e-06	0.024473	-0.0022142	0.0010782	0.015616	-0.000141832	0.999947	0.918068	NA	0.996998	1	0.968148	0.994547	NA	NA	NA	NA	0.999271
ENSMUSG00000055357	RIKEN cDNA 4933400A11 gene [Source:MGI Symbol;Acc:MGI:1913997]	-9.38007e-07	0.00449907	-0.000363273	6.35943e-06	1.17224e-05	0.00137652	-1.71856e-05	0.0349398	-0.00220993	-0.000653972	-0.0169676	-0.000557063	0.999947	0.581627	NA	0.996998	1	0.946008	0.993086	NA	NA	NA	NA	0.999271
ENSMUSG00000109608	predicted gene 45597 [Source:MGI Symbol;Acc:MGI:5791433]	2.10789e-06	-0.00403403	-0.000138021	4.30525e-05	-9.67403e-06	0.00231625	-1.91353e-06	-0.0337972	-0.00220962	-0.0014002	0.00861519	-0.00068033	0.999947	0.685825	0.971189	0.996998	1	0.935408	0.99791	NA	NA	NA	NA	0.999271
ENSMUSG00000083165	predicted gene 11344 [Source:MGI Symbol;Acc:MGI:3652103]	1.0898e-06	-0.00328646	-0.000178691	2.27807e-05	-7.08128e-06	0.000643817	-9.19229e-06	-0.0274261	-0.00220233	-0.000926237	0.00202762	-0.000362075	0.999947	0.627042	NA	0.996998	1	0.981879	0.994547	NA	NA	NA	NA	0.999271
ENSMUSG00000081110	predicted gene 12745 [Source:MGI Symbol;Acc:MGI:3651452]	-2.22835e-06	-0.00674214	-0.000593216	2.16798e-05	-1.01095e-05	0.000596199	-5.3127e-05	-0.0966669	-0.00217945	-0.002254	-0.0138648	-0.000371238	0.999947	0.414397	NA	0.996998	1	0.987133	0.986901	NA	NA	NA	NA	0.999271
ENSMUSG00000035356	nuclear factor of kappa light polypeptide gene enhancer in B cells inhibitor, zeta [Source:MGI Symbol;Acc:MGI:1931595]	9.58894e-06	0.0176987	-0.00445972	0.00086406	-6.14445e-05	-0.00607167	-0.000417557	0.5144	-0.00216476	-0.0413294	0.489344	-0.00173902	0.999947	0.604893	0.819617	0.996998	1	0.974407	0.95572	0.00906406	0.591305	0.367028	0.0287589	0.999271
ENSMUSG00000046402	retinol binding protein 1, cellular [Source:MGI Symbol;Acc:MGI:97876]	-7.50452e-06	0.0111205	-0.00403558	0.000207504	-2.29187e-05	-0.00911426	-0.000302219	0.377331	-0.00216453	-0.0159104	0.243394	-0.000593925	0.999947	0.676586	0.784622	0.996998	1	0.912032	0.947994	0.0397984	0.737248	0.581181	0.108387	0.999271
ENSMUSG00000087667	predicted gene 13381 [Source:MGI Symbol;Acc:MGI:3649650]	-1.38346e-05	-4.17951e-05	-0.00115087	6.89857e-05	-1.26902e-06	0.0019466	-0.00146561	0.00626427	-0.00215907	-0.0173656	0.00588384	-0.000625846	0.999947	0.999116	0.826741	0.996998	1	0.968148	0.668144	0.953784	0.948042	0.43272	NA	0.999271
ENSMUSG00000045991	one cut domain, family member 2 [Source:MGI Symbol;Acc:MGI:1891408]	6.41693e-06	-0.00692096	-0.00132063	-4.40697e-05	-3.47061e-06	-0.00205708	0.00011594	-0.10575	-0.00215882	0.00500135	-0.0383423	-0.000305199	0.999947	0.637026	0.826741	0.996998	1	0.972084	0.971323	NA	0.967519	NA	NA	0.999271
ENSMUSG00000062400	keratin associated protein 6-5 [Source:MGI Symbol;Acc:MGI:1915734]	-1.34751e-06	0.00338578	-9.40657e-05	5.59206e-06	5.91908e-06	0.00186356	-3.12466e-05	0.0319131	-0.00215737	-0.00090391	-0.000600399	-0.000774859	0.999947	0.629697	NA	0.996998	1	0.904695	0.991443	NA	NA	NA	NA	0.999271
ENSMUSG00000042707	dynein, axonemal, light intermediate polypeptide 1 [Source:MGI Symbol;Acc:MGI:1922813]	-4.73581e-06	-0.00202609	-0.000788033	8.14773e-06	3.33438e-06	0.00105089	-6.79891e-05	-0.0591192	-0.00215488	-0.00216486	-0.0358196	-0.000451692	0.999947	0.873712	0.852584	0.997498	1	0.978561	0.983059	NA	0.967519	NA	NA	0.999271
ENSMUSG00000068078	RIKEN cDNA 2310034C09 gene [Source:MGI Symbol;Acc:MGI:2152338]	-1.41507e-06	0.0042887	-0.000890309	6.51473e-05	-1.05004e-05	-0.00183421	-0.000290634	0.559407	-0.00214396	-0.0090952	0.133754	-0.000244293	0.999947	0.698934	0.83673	0.996998	1	0.968148	0.885414	0.0138491	0.967519	0.557495	NA	0.999271
ENSMUSG00000102975	predicted gene, 37347 [Source:MGI Symbol;Acc:MGI:5610575]	9.24021e-06	-0.00240823	-0.001311	0.000124262	-9.61309e-06	-0.00131924	6.60989e-06	0.0172326	-0.00213673	-0.00378919	0.0283765	-9.77809e-05	0.999947	0.828647	0.826741	0.996998	1	0.953021	0.994547	NA	NA	NA	NA	0.999271
ENSMUSG00000078251	predicted gene 16487 [Source:MGI Symbol;Acc:MGI:3641811]	-3.29737e-06	0.00158328	-0.000108845	4.63004e-06	3.54107e-06	0.00203327	-6.87872e-05	0.011325	-0.00213168	-0.00142644	-0.00395279	-0.00102055	0.999947	0.818381	NA	0.997043	1	0.87769	0.983203	NA	NA	NA	NA	0.999271
ENSMUSG00000082208	predicted gene 15379 [Source:MGI Symbol;Acc:MGI:3705643]	-7.93376e-07	-0.00511132	-0.0022481	8.30223e-06	-1.04583e-05	-0.00250882	-3.45484e-05	-0.0467817	-0.00213166	-0.0013008	-0.00406594	-4.61786e-05	0.999947	0.48757	NA	0.997043	1	0.890813	0.989929	NA	NA	NA	NA	0.999271
ENSMUSG00000040612	immunoglobulin-like domain containing receptor 2 [Source:MGI Symbol;Acc:MGI:1196370]	-1.18811e-05	0.00679298	-0.00165602	0.000269095	3.4641e-05	0.0109121	-0.000305709	0.0341625	-0.00213057	-0.0176932	-0.0296611	-0.00234609	0.999947	0.810648	0.866861	0.996998	1	0.890813	0.95572	0.809713	0.71332	0.578695	0.84003	0.977137
ENSMUSG00000103869	predicted gene, 37420 [Source:MGI Symbol;Acc:MGI:5610648]	-7.96785e-06	-0.00651697	-0.00244574	-3.51944e-05	-1.55519e-05	-0.00389615	-7.01546e-05	-0.0437666	-0.00212796	-0.00161691	0.00731535	-0.000344506	0.999947	0.727486	0.817805	0.996998	1	0.946667	0.986901	NA	0.918757	0.943871	NA	0.999271
ENSMUSG00000108607	predicted gene 44646 [Source:MGI Symbol;Acc:MGI:5753222]	5.46259e-06	-0.0015336	-0.000578312	8.32445e-05	-1.28843e-05	0.00122985	1.13011e-05	0.018087	-0.00212772	-0.0020367	0.0398583	-0.000498274	0.999947	0.937933	0.890356	0.996998	1	0.978646	0.994547	NA	0.967519	NA	NA	0.999271
ENSMUSG00000115647	predicted gene, 49265 [Source:MGI Symbol;Acc:MGI:6118742]	-5.84107e-06	-0.000172685	-0.00068776	-6.4218e-05	1.43143e-06	-0.000499	-3.84278e-05	-0.0110653	-0.00211773	0.00156107	-0.00805511	-0.000170355	0.999947	0.987669	NA	0.996998	1	0.981879	0.989352	NA	NA	NA	NA	0.999271
ENSMUSG00000082812	predicted gene 14860 [Source:MGI Symbol;Acc:MGI:3801974]	-3.51297e-06	0.00283896	-0.000633682	-1.58839e-05	8.14945e-06	-0.000350333	-6.52472e-05	0.00825607	-0.00211512	-0.00101138	-0.0111735	-0.000215452	0.999947	0.718591	NA	0.996998	1	0.991744	0.983203	NA	NA	NA	NA	0.999271
ENSMUSG00000050304	solute carrier family 25 (mitochondrial carrier, ornithine transporter) member 2 [Source:MGI Symbol;Acc:MGI:2137907]	-1.03291e-05	0.00109729	-0.00130788	-0.000114475	5.27449e-06	-0.00198741	-4.67734e-05	-0.0021874	-0.00211252	0.00148301	-0.0124185	-0.000302346	0.999947	0.954269	0.826741	0.996998	1	0.972618	0.98839	NA	0.967519	NA	NA	0.999271
ENSMUSG00000110531	predicted gene 7760 [Source:MGI Symbol;Acc:MGI:3643584]	1.07198e-06	-0.000393638	-0.000649421	3.58631e-05	-6.3386e-06	5.15169e-05	-3.87725e-05	0.0217736	-0.00211245	-0.00221245	0.0241038	-0.000223586	0.999947	0.96863	NA	0.996998	1	0.998782	0.989213	NA	NA	NA	NA	0.999271
ENSMUSG00000003573	homer scaffolding protein 3 [Source:MGI Symbol;Acc:MGI:1347359]	-1.8768e-05	-0.0072284	-0.0029957	7.21569e-05	1.49285e-05	0.0203652	-0.000230719	-0.100098	-0.00211023	-0.011439	-0.0915906	-0.00546283	0.999947	0.862349	0.873472	0.996998	1	0.885109	0.981097	0.422308	0.540928	0.833767	0.554076	0.77242
ENSMUSG00000100551	predicted gene, 19503 [Source:MGI Symbol;Acc:MGI:5011688]	9.93661e-06	-0.00725729	-0.000765093	0.000190017	-5.06597e-05	0.0019128	1.05115e-05	0.0263482	-0.00210845	-0.00441241	0.136501	-0.000782942	0.999947	0.686321	0.891684	0.996998	0.954693	0.979488	0.994547	0.829253	0.903	0.810978	0.160162	0.999271
ENSMUSG00000103696	predicted gene, 37531 [Source:MGI Symbol;Acc:MGI:5610759]	-2.89382e-06	-0.00158651	-0.000895659	4.49124e-06	-2.81723e-06	-0.000701125	-5.28694e-05	-0.0172288	-0.00210752	-0.00171953	-0.00374003	-0.000225621	0.999947	0.890343	NA	0.997585	1	0.983869	0.986901	NA	NA	NA	NA	0.999271
ENSMUSG00000015854	CD5 antigen-like [Source:MGI Symbol;Acc:MGI:1334419]	-2.12264e-06	0.00831042	-0.00186172	4.73652e-05	1.27269e-05	-0.00240727	-0.000253253	0.186166	-0.00210245	-0.00682183	0.0391841	-8.93858e-05	0.999947	0.43586	0.826741	0.996998	1	0.924606	0.942224	NA	0.980221	0.581181	NA	0.999271
ENSMUSG00000069041	solute carrier family 25 (mitochondrial carrier; adenine nucleotide translocator), member 31 [Source:MGI Symbol;Acc:MGI:1920583]	-4.0233e-06	0.00335408	-0.000549942	-2.95133e-05	1.36263e-06	0.000195617	-7.26371e-05	0.043559	-0.00209853	-6.06486e-05	0.0125095	-0.000258916	0.999947	0.552947	NA	0.996998	1	0.995447	0.983203	NA	NA	NA	NA	0.999271
ENSMUSG00000102700	predicted gene, 38312 [Source:MGI Symbol;Acc:MGI:5611540]	-4.50645e-07	0.000313904	-0.0029709	1.24333e-05	-1.9634e-07	-0.00308069	-2.00949e-05	0.00735075	-0.00209672	-0.00102119	0.00429811	-3.83003e-05	0.999947	0.988859	0.814776	0.996998	1	0.881105	0.993086	NA	NA	NA	NA	0.999271
ENSMUSG00000048480	chemokine (C-X-C motif) receptor 1 [Source:MGI Symbol;Acc:MGI:2448715]	-3.25226e-06	0.00137154	-0.00216458	5.80395e-05	-4.32169e-07	-0.00200536	-0.00168888	0.0627634	-0.00209384	-0.0171022	0.0336259	-1.61263e-05	0.999947	0.899284	NA	0.996998	1	0.904849	0.759868	NA	NA	NA	NA	0.999271
ENSMUSG00000109125	predicted gene 45159 [Source:MGI Symbol;Acc:MGI:5753735]	1.05433e-05	-0.00521652	-0.000156689	0.000149908	-1.2832e-05	0.0028762	3.74493e-05	-0.039587	-0.00208787	-0.00636229	0.0110743	-0.00132067	0.999947	0.602266	0.96716	0.996998	1	0.854828	0.98844	NA	NA	NA	NA	0.999271
ENSMUSG00000089861	predicted gene 16139 [Source:MGI Symbol;Acc:MGI:3801880]	-3.21504e-06	0.000305054	0.000270493	-2.02098e-05	-2.35716e-06	0.00208071	-6.44872e-05	0.0196016	-0.00208507	-0.00068676	0.0139739	-0.000692706	0.999947	0.977044	NA	0.996998	1	0.919964	0.983203	NA	NA	NA	NA	0.999271
ENSMUSG00000081289	predicted gene 14857 [Source:MGI Symbol;Acc:MGI:3716318]	2.37141e-06	-0.000429791	0.000353821	8.26714e-05	-5.63128e-06	0.0059622	-2.17227e-05	0.0130088	-0.00208176	-0.00320278	0.0188532	-0.00227274	0.999947	0.983886	0.932624	0.996998	1	0.789141	0.993086	NA	0.967519	NA	NA	0.999271
ENSMUSG00000078922	T cell specific GTPase 1 [Source:MGI Symbol;Acc:MGI:98734]	-7.3557e-07	0.00459938	-0.00158339	0.00023347	-1.7804e-05	-0.000864048	-0.000201114	0.212775	-0.00208175	-0.020402	0.140809	-0.000484104	0.999947	0.789563	0.826741	0.996998	1	0.990872	0.947994	0.085461	0.918757	0.416195	0.122282	0.999271
ENSMUSG00000065637	predicted gene, 26397 [Source:MGI Symbol;Acc:MGI:5456174]	1.01505e-05	-0.0146904	-0.00122708	0.000169287	-2.39365e-05	0.00359898	1.22376e-05	-0.1451	-0.002079	-0.00372254	-0.0338581	-0.0011199	0.999947	0.551624	0.877054	0.996998	1	0.972023	0.994547	0.2475	0.859598	0.888809	NA	0.999271
ENSMUSG00000112423	predicted gene 6333 [Source:MGI Symbol;Acc:MGI:3647384]	-1.15212e-06	0.00137876	-0.000539601	4.99309e-06	-1.69537e-06	0.000204272	-3.35981e-05	0.0290588	-0.00206694	-0.000925946	0.0160141	-0.000262703	0.999947	0.868689	NA	0.997043	1	0.996619	0.991443	NA	NA	NA	NA	0.999271
ENSMUSG00000062480	acetyl-Coenzyme A acetyltransferase 3 [Source:MGI Symbol;Acc:MGI:109182]	-2.80956e-05	0.00215809	-0.0131413	-1.45836e-06	-1.11474e-05	-0.0139765	-0.00127289	0.0935281	-0.00206598	-0.0179646	0.07658	5.47229e-05	0.999947	0.942104	0.41014	0.998847	1	0.70946	0.567827	0.428043	0.827899	0.496645	NA	0.999271
ENSMUSG00000057818	RIKEN cDNA 1600029O15 gene [Source:MGI Symbol;Acc:MGI:3045362]	2.93358e-06	-0.00512017	-0.000867557	1.56655e-05	-5.3569e-06	-0.000381204	2.75086e-05	-0.0720574	-0.00206348	0.000243469	-0.0166089	-0.000241415	0.999947	0.574043	NA	0.996998	1	0.992602	0.991443	NA	NA	NA	NA	0.999271
ENSMUSG00000022893	a disintegrin-like and metallopeptidase (reprolysin type) with thrombospondin type 1 motif, 1 [Source:MGI Symbol;Acc:MGI:109249]	-3.86792e-05	0.00345493	-0.00337457	-0.000216192	1.11075e-05	0.00126401	-0.000350078	0.0252977	-0.0020617	-0.00664069	0.00307701	-0.00171509	0.999947	0.931266	0.826741	0.996998	1	0.998017	0.95572	0.864789	0.671979	0.864357	0.987594	0.999271
ENSMUSG00000095028	signal-regulatory protein beta 1B [Source:MGI Symbol;Acc:MGI:3779828]	8.13847e-07	0.0125026	-0.000552661	0.000133094	6.55723e-06	0.00287733	-9.11297e-05	0.264943	-0.00205918	-0.00736836	0.0815395	-0.000763542	0.999947	0.459353	0.90368	0.996998	1	0.953021	0.980536	0.0442401	0.948042	0.615939	NA	0.999271
ENSMUSG00000064494	predicted gene, 22063 [Source:MGI Symbol;Acc:MGI:5451840]	2.83074e-07	-0.00330106	-5.35322e-05	5.75695e-05	-5.05858e-07	0.00432575	-3.12435e-05	-0.0699273	-0.00205857	-0.00282575	-0.0335264	-0.00131671	0.999947	0.792845	0.990225	0.996998	1	0.872487	0.991443	NA	0.967519	NA	NA	0.999271
ENSMUSG00000029283	cell division cycle 7 (S. cerevisiae) [Source:MGI Symbol;Acc:MGI:1309511]	6.61958e-06	0.0109858	-0.00115025	0.000695519	-4.59697e-05	0.0115581	-0.000496142	0.5648	-0.00205845	-0.0463784	0.472218	-0.00277564	0.999947	0.706074	0.91141	0.996998	1	0.921241	0.903908	0.00938548	0.659564	0.310811	0.0344578	0.999271
ENSMUSG00000118607	predicted 7592 [Source:NCBI gene;Acc:101055758]	-6.09534e-07	0.00324217	-0.00101217	2.47689e-05	-6.17801e-06	-0.00131471	-5.12992e-05	0.0929544	-0.00205724	-0.00226049	0.0530798	-0.00015316	0.999947	0.739416	0.826741	0.996998	1	0.967328	0.986901	NA	NA	NA	NA	0.999271
ENSMUSG00000020053	insulin-like growth factor 1 [Source:MGI Symbol;Acc:MGI:96432]	-9.14651e-06	0.0445025	-0.00250926	0.000249529	7.40214e-05	0.00788904	-0.000244489	0.205156	-0.00204954	-0.0149418	0.0165853	-0.00225866	0.999947	0.423944	0.836744	0.996998	1	0.953021	0.973383	0.148919	0.671979	0.663413	0.923409	0.999271
ENSMUSG00000100593	RIKEN cDNA 1700119H24 gene [Source:MGI Symbol;Acc:MGI:1923899]	-1.16006e-05	0.0129455	-0.00105106	-0.000100849	2.62055e-05	-0.00104189	-8.58512e-05	0.0956165	-0.00204166	-0.00029808	-0.00588266	-0.000381514	0.999947	0.43389	0.834709	0.996998	1	0.986034	0.980536	NA	0.967519	NA	NA	0.999271
ENSMUSG00000084343	predicted gene 16198 [Source:MGI Symbol;Acc:MGI:3802052]	-1.61182e-06	-0.00383049	-0.000741114	-5.6305e-05	3.3173e-06	0.00115369	8.4317e-06	-0.0780804	-0.00203713	0.00206651	-0.0411715	-0.000515198	0.999947	0.787571	0.874387	0.996998	1	0.981879	0.994547	NA	0.967519	NA	NA	0.999271
ENSMUSG00000083392	predicted gene 6335 [Source:MGI Symbol;Acc:MGI:3644202]	-1.02336e-05	-0.0026206	-0.00542203	-0.000176382	-8.74791e-06	-0.00672979	-2.44431e-06	-0.0163424	-0.00203475	0.00496341	0.0137065	-5.78213e-05	0.999947	0.890343	0.732345	0.996998	1	0.827926	0.998012	NA	0.948042	0.747217	NA	0.999271
ENSMUSG00000063163	spermatogenesis associated glutamate (E)-rich protein 2 [Source:MGI Symbol;Acc:MGI:2668488]	-1.85344e-06	0.00117905	-0.00081637	5.23769e-06	-1.53338e-07	-0.000195206	-6.95709e-05	0.0234894	-0.00203159	-0.00143909	0.0105023	-0.00018071	0.999947	0.876994	NA	0.996998	1	0.995169	0.983203	NA	NA	NA	NA	0.999271
ENSMUSG00000089756	zinc finger protein 966 [Source:MGI Symbol;Acc:MGI:3709288]	-1.86866e-06	-0.00134216	-0.00150633	-7.58469e-07	3.79315e-06	-0.00135071	-2.33371e-05	-0.0429876	-0.0020298	-0.000645985	-0.0289748	-0.000138459	0.999947	0.924299	NA	0.998788	1	0.966493	0.991696	NA	NA	NA	NA	0.999271
ENSMUSG00000047798	CD300 molecule like family member F [Source:MGI Symbol;Acc:MGI:2442359]	1.32802e-05	0.0133553	-0.0016543	0.00071903	-2.48004e-05	0.00660403	-0.000344232	0.547042	-0.0020267	-0.0540384	0.348194	-0.00193139	0.999947	0.63041	0.870826	0.996998	1	0.958951	0.948987	0.0134544	0.69151	0.252145	0.0629261	0.999271
ENSMUSG00000049362	olfactory receptor 173 [Source:MGI Symbol;Acc:MGI:3030007]	-4.42594e-06	-0.000351134	-0.0011288	-0.000114088	3.23055e-06	-0.00199496	2.65004e-05	-0.0163917	-0.00202372	0.00456238	-0.0151896	-0.000240572	0.999947	0.988471	0.826741	0.996998	1	0.967453	0.991443	NA	0.97308	NA	NA	0.999271
ENSMUSG00000107240	predicted gene 43231 [Source:MGI Symbol;Acc:MGI:5663368]	-1.00369e-05	0.000915753	-0.000794418	-8.52455e-05	6.4928e-06	-0.000432821	-0.00012777	-0.0170717	-0.00202361	0.000394228	-0.0220721	-0.00027599	0.999947	0.937933	NA	0.996998	1	0.994016	0.957238	NA	NA	NA	NA	0.999271
ENSMUSG00000076570	immunoglobulin kappa chain variable 12-38 [Source:MGI Symbol;Acc:MGI:4439614]	-7.40194e-07	-0.00231759	-0.00135339	3.70751e-05	-8.32733e-06	-0.00104935	-7.42492e-05	0.00389078	-0.00201341	-0.00313993	0.0209409	-0.000102234	0.999947	0.772764	NA	0.996998	1	0.963286	0.980536	NA	NA	NA	NA	0.999271
ENSMUSG00000091831	predicted gene 4707 [Source:MGI Symbol;Acc:MGI:3782887]	-1.24887e-05	0.00710588	-0.0016818	-3.04463e-05	4.13415e-06	-0.000953688	-0.00013767	0.0999658	-0.00201178	-0.0036484	0.0399649	-0.000499991	0.999947	0.699889	0.826741	0.996998	1	0.990519	0.962108	NA	0.918757	0.833338	NA	0.999271
ENSMUSG00000111147	predicted gene, 33699 [Source:MGI Symbol;Acc:MGI:5592858]	-9.22321e-06	0.00228435	-0.00078176	9.30355e-06	1.36614e-05	0.00558613	-0.000119136	-0.00591295	-0.00200155	-0.00420907	-0.0294305	-0.00124761	0.999947	0.932722	0.90368	0.997585	1	0.926927	0.980536	0.966799	0.886173	0.831775	NA	0.999271
ENSMUSG00000106459	predicted gene 43245 [Source:MGI Symbol;Acc:MGI:5663382]	2.11635e-06	-0.00214952	-0.00110841	-6.11818e-06	-3.10975e-06	-0.000687712	4.71769e-05	-0.0212908	-0.00199574	0.00110329	0.000391105	-9.8106e-05	0.999947	0.714814	NA	0.996998	1	0.970809	0.987619	NA	NA	NA	NA	0.999271
ENSMUSG00000080708	cyclin D3, pseudogene [Source:MGI Symbol;Acc:MGI:1100505]	3.13556e-07	0.000805483	-0.00120622	-2.94526e-05	3.53514e-06	-0.00150321	3.99921e-05	-0.00148175	-0.00199518	0.00209686	-0.00901761	-0.00012282	0.999947	0.951963	0.826741	0.996998	1	0.953977	0.98839	NA	NA	NA	NA	0.999271
ENSMUSG00000102674	RIKEN cDNA 8030442B05 gene [Source:MGI Symbol;Acc:MGI:1924793]	-3.12582e-06	0.000698526	-0.000522208	-2.11594e-05	1.87036e-06	8.82315e-05	-3.44554e-05	0.00334296	-0.00199169	-5.61053e-05	-0.00322724	-0.000256357	0.999947	0.947072	NA	0.996998	1	0.998524	0.990365	NA	NA	NA	NA	0.999271
ENSMUSG00000018593	secreted acidic cysteine rich glycoprotein [Source:MGI Symbol;Acc:MGI:98373]	-3.04724e-05	0.0708654	-0.00523016	0.000244356	8.9827e-05	-0.00417484	-0.000641812	0.256503	-0.00198906	-0.0245087	0.0405491	-0.00173397	0.999947	0.394731	0.808976	0.996998	1	0.981879	0.885414	0.0802191	0.609933	0.568971	0.80728	0.999271
ENSMUSG00000081859	olfactory receptor 650, pseudogene 1 [Source:MGI Symbol;Acc:MGI:3030484]	-4.78798e-06	0.00301714	-0.00196064	-2.16125e-05	1.27888e-06	-0.00135479	-0.000116965	0.0474371	-0.00198719	-0.000983331	0.0154017	-4.34247e-05	0.999947	0.629236	NA	0.996998	1	0.929642	0.973503	NA	NA	NA	NA	0.999271
ENSMUSG00000089952	RIKEN cDNA 4933413C19 gene [Source:MGI Symbol;Acc:MGI:1921702]	-5.31901e-06	0.000335782	-0.000301512	-9.55897e-05	1.0873e-05	0.00226458	-2.02356e-05	-0.0283843	-0.00198706	0.0038013	-0.0428444	-0.000627501	0.999947	0.985587	0.939314	0.996998	1	0.949674	0.993086	NA	NA	NA	NA	0.999271
ENSMUSG00000086074	predicted gene 13274 [Source:MGI Symbol;Acc:MGI:3649443]	2.37745e-06	-0.00464362	-0.00165583	5.42384e-05	-9.03796e-06	-0.0016256	-1.30212e-05	-0.039885	-0.00198504	-0.00209064	0.000774559	-0.00011275	0.999947	0.651141	0.826741	0.996998	1	0.953021	0.994547	NA	NA	NA	NA	0.999271
ENSMUSG00000110524	predicted gene, 39228 [Source:MGI Symbol;Acc:MGI:5622113]	3.02018e-06	-0.00153158	-0.00066942	5.99014e-05	-7.16887e-06	0.000708928	-2.95298e-07	-0.00106705	-0.00198203	-0.00210433	0.0182654	-0.000365657	0.999947	0.917255	0.868157	0.996998	1	0.98267	0.99944	NA	NA	NA	NA	0.999271
ENSMUSG00000026622	NIMA (never in mitosis gene a)-related expressed kinase 2 [Source:MGI Symbol;Acc:MGI:109359]	-3.78813e-05	0.0283022	-0.00452813	6.96485e-05	2.68551e-05	-0.00605981	-0.000842796	0.299815	-0.00198008	-0.0219153	0.113646	-0.00114915	0.999947	0.483824	0.808976	0.996998	1	0.968148	0.759868	0.0648783	0.682153	0.539621	0.413404	0.999271
ENSMUSG00000026042	collagen, type V, alpha 2 [Source:MGI Symbol;Acc:MGI:88458]	-3.89395e-05	0.0451075	-0.00483985	0.000188358	0.000103714	4.94923e-05	-0.000812407	0.16014	-0.00197916	-0.0256709	-0.00804211	-0.00220375	0.999947	0.433078	0.826741	0.996998	1	0.999829	0.81834	0.219125	0.596079	0.568971	0.968269	0.999271
ENSMUSG00000071661	zinc finger and BTB domain containing 3 [Source:MGI Symbol;Acc:MGI:1922541]	-6.30393e-06	-0.00625795	-0.00131015	0.000334458	-6.15554e-05	0.020181	-0.000273593	0.0152106	-0.00197475	-0.0181609	0.087703	-0.00437082	0.999947	0.862349	0.92611	0.996998	1	0.841885	0.973503	0.923164	0.625085	0.64537	0.5533	0.729436
ENSMUSG00000021403	serine (or cysteine) peptidase inhibitor, clade B, member 9b [Source:MGI Symbol;Acc:MGI:894668]	-1.31265e-06	-0.000157085	-0.00111861	1.5679e-05	-6.6486e-06	-0.00154141	-3.44612e-05	0.0272851	-0.00196327	-0.00160576	0.028024	-0.000201875	0.999947	0.994016	0.826741	0.996998	1	0.970809	0.991443	NA	NA	NA	NA	0.999271
ENSMUSG00000027606	DnaJ heat shock protein family (Hsp40) member C5 beta [Source:MGI Symbol;Acc:MGI:1913576]	1.94308e-06	0.00150041	0.000430731	4.53837e-05	-1.20245e-06	0.00361016	-1.09333e-05	0.0381296	-0.00196261	-0.00162118	0.0216659	-0.000956954	0.999947	0.909451	0.90368	0.996998	1	0.878586	0.994547	NA	NA	NA	NA	0.999271
ENSMUSG00000093014	predicted gene, 22464 [Source:MGI Symbol;Acc:MGI:5452241]	3.39453e-06	-0.00163269	-0.000272013	1.90852e-05	-1.42091e-06	0.000548776	4.2024e-05	-0.0226087	-0.00196059	0.000467748	-0.00695608	-0.000323721	0.999947	0.875074	NA	0.996998	1	0.984913	0.98839	NA	NA	NA	NA	0.999271
ENSMUSG00000117080	RIKEN cDNA 1700063J08 gene [Source:MGI Symbol;Acc:MGI:1920700]	8.34277e-07	-0.000619987	-1.36561e-05	6.53634e-06	4.14817e-06	0.00135828	1.00899e-05	-0.0527625	-0.00195946	1.68278e-05	-0.0325981	-0.000492881	0.999947	0.951125	NA	0.996998	1	0.952497	0.994547	NA	NA	NA	NA	0.999271
ENSMUSG00000115595	ribosomal protein S12, pseudogene 2 [Source:MGI Symbol;Acc:MGI:3646224]	1.73877e-06	-0.00388389	-0.00196758	4.06275e-05	-7.39442e-06	-0.00121856	-9.78457e-06	-0.0334016	-0.00195563	-0.00172849	0.00360728	-6.40868e-05	0.999947	0.586034	NA	0.996998	1	0.948058	0.994547	NA	NA	NA	NA	0.999271
ENSMUSG00000106739	predicted gene 43499 [Source:MGI Symbol;Acc:MGI:5663636]	9.25989e-08	-0.000113829	-0.000373983	7.29088e-05	-5.51346e-06	0.00114925	-0.000118637	0.0342168	-0.00195374	-0.00587446	0.0286603	-0.000424947	0.999947	0.994262	NA	0.996998	1	0.973148	0.962108	NA	NA	NA	NA	0.999271
ENSMUSG00000083369	predicted gene 15332 [Source:MGI Symbol;Acc:MGI:3705684]	-3.14508e-06	-0.00177049	-0.00422541	-6.21133e-05	2.64946e-06	-0.00224902	2.7396e-05	-0.0614192	-0.00194882	0.00326027	-0.0298989	5.96979e-06	0.999947	0.808617	NA	0.996998	1	0.877589	0.991443	NA	NA	NA	NA	0.999271
ENSMUSG00000042808	glutathione peroxidase 2 [Source:MGI Symbol;Acc:MGI:106609]	-1.71941e-06	0.0159728	-0.00262492	0.00034565	-1.16908e-05	-0.00595069	-0.00037873	0.660187	-0.00194577	-0.0249952	0.324655	-0.000786383	0.999947	0.5533	0.826741	0.996998	1	0.955704	0.886602	0.00811602	0.75767	0.463003	0.0635755	0.999271
ENSMUSG00000037405	intercellular adhesion molecule 1 [Source:MGI Symbol;Acc:MGI:96392]	-3.6461e-06	0.0152884	-0.00395741	0.000413146	-1.6412e-05	-0.00518931	-0.000341485	0.341673	-0.00194539	-0.0232496	0.215965	-0.00115232	0.999947	0.614953	0.817805	0.996998	1	0.973788	0.95572	0.0472245	0.69151	0.517646	0.156734	0.999271
ENSMUSG00000032691	NLR family, pyrin domain containing 3 [Source:MGI Symbol;Acc:MGI:2653833]	1.31268e-05	0.00744952	-0.0015615	0.000347951	-2.05667e-06	-0.00260744	-0.000123451	0.425219	-0.0019424	-0.0250782	0.144755	-0.000389992	0.999947	0.653614	0.826741	0.996998	1	0.970809	0.973503	0.0207672	0.918757	0.367582	0.130045	0.999271
ENSMUSG00000045010	predicted gene 4779 [Source:MGI Symbol;Acc:MGI:3646776]	-2.22347e-06	0.00209255	-0.00102082	-5.51568e-06	3.59615e-06	-0.000244255	-5.0801e-05	0.0213933	-0.00194222	-0.000545882	-0.000184309	-0.00014806	0.999947	0.687161	NA	0.996998	1	0.989096	0.986901	NA	NA	NA	NA	0.999271
ENSMUSG00000063442	predicted pseudogene 7117 [Source:MGI Symbol;Acc:MGI:3649027]	-6.15294e-07	0.00185448	-0.00104004	8.93711e-06	4.13743e-06	-0.000458339	-1.47745e-05	0.01631	-0.00193874	-0.00071276	-0.00354533	-0.000176547	0.999947	0.864205	0.826741	0.996998	1	0.986228	0.994547	NA	NA	NA	NA	0.999271
ENSMUSG00000036856	wingless-type MMTV integration site family, member 4 [Source:MGI Symbol;Acc:MGI:98957]	-2.46081e-05	0.0110736	-0.00371151	-0.000691674	9.00779e-05	-0.00254005	2.8249e-05	0.012885	-0.00193814	0.0175869	-0.106694	-0.0017455	0.999947	0.730966	0.826741	0.996998	1	0.989995	0.994547	0.936298	0.643343	0.645477	0.462646	0.999271
ENSMUSG00000034987	histamine receptor H2 [Source:MGI Symbol;Acc:MGI:108482]	-5.82812e-06	0.0116011	-0.000597896	0.000170305	5.08919e-06	0.00795146	-0.000192785	0.217595	-0.00193605	-0.0117488	0.0885361	-0.00170103	0.999947	0.589045	0.931253	0.996998	1	0.881105	0.957074	0.114221	0.87749	0.584164	0.396735	0.999271
ENSMUSG00000083744	predicted gene 14824 [Source:MGI Symbol;Acc:MGI:3802065]	1.60813e-06	-0.00153593	-0.000681483	6.24904e-05	-1.29379e-06	0.000533099	-2.32477e-05	-0.0285419	-0.00193297	-0.00336819	-0.0106895	-0.000311814	0.999947	0.838109	NA	0.996998	1	0.978561	0.991443	NA	NA	NA	NA	0.999271
ENSMUSG00000085867	predicted pseudogene 5834 [Source:MGI Symbol;Acc:MGI:3643955]	-1.52869e-06	0.00114923	-0.00141157	6.79057e-06	1.4071e-06	-0.00104773	-3.48254e-05	0.0141878	-0.00192386	-0.00109225	0.00310294	-9.01277e-05	0.999947	0.913636	NA	0.996998	1	0.963286	0.989929	NA	NA	NA	NA	0.999271
ENSMUSG00000086774	predicted gene 11915 [Source:MGI Symbol;Acc:MGI:3650126]	-9.9204e-06	8.78687e-06	-0.00058117	-5.60501e-05	-6.51113e-06	0.000534702	-0.000141236	0.0296466	-0.00192296	-0.0020861	0.0288574	-0.000405817	0.999947	0.999717	0.888922	0.996998	1	0.992846	0.957074	NA	NA	NA	NA	0.999271
ENSMUSG00000081665	predicted gene 15922 [Source:MGI Symbol;Acc:MGI:3802148]	-6.43337e-06	0.0191736	-0.00044005	-6.28802e-05	3.89509e-05	0.00507844	-4.17699e-05	0.122309	-0.00191935	0.000319837	-0.0231302	-0.00110521	0.999947	0.42925	0.942751	0.996998	1	0.927631	0.991443	0.286043	0.927243	0.988431	NA	0.999271
ENSMUSG00000041358	NUT midline carcinoma, family member 1 [Source:MGI Symbol;Acc:MGI:2661384]	-5.09612e-06	-0.00300496	-0.00158102	1.23657e-05	-7.3345e-06	-0.00216564	-0.000103966	-0.0191498	-0.00191803	-0.00355105	0.0023907	-0.000167624	0.999947	0.814699	0.826741	0.996998	1	0.953021	0.970065	NA	NA	NA	NA	0.999271
ENSMUSG00000085991	predicted gene 11479 [Source:MGI Symbol;Acc:MGI:3651768]	1.19992e-06	-0.00273311	-0.0011839	4.7173e-05	-6.81535e-06	-0.000960145	-1.96451e-05	-0.0189293	-0.00191463	-0.00209734	0.00688904	-0.000193744	0.999947	0.83143	NA	0.996998	1	0.978561	0.993086	NA	NA	NA	NA	0.999271
ENSMUSG00000087356	predicted gene 13856 [Source:MGI Symbol;Acc:MGI:3652199]	-2.4536e-06	-0.00357086	-0.000581712	6.44892e-05	-4.82941e-06	0.00230884	-7.42377e-05	-0.0490605	-0.00191138	-0.00451228	-0.0132156	-0.000664464	0.999947	0.755357	0.887936	0.996998	1	0.935901	0.981097	NA	NA	NA	NA	0.999271
ENSMUSG00000039396	nei like 3 (E. coli) [Source:MGI Symbol;Acc:MGI:2384588]	-2.65927e-05	0.00979061	-0.00371439	-0.000116675	4.56483e-05	0.00496348	-0.000223089	0.0457885	-0.00190762	-0.00614467	-0.0181536	-0.00252173	0.999947	0.782145	0.826741	0.996998	1	0.978646	0.980536	0.744664	0.609933	0.906782	0.921716	0.999271
ENSMUSG00000109427	predicted gene 45845 [Source:MGI Symbol;Acc:MGI:5804960]	-4.9684e-06	0.0020897	-0.00111912	-5.3068e-05	-2.88763e-07	-0.00184568	-3.21477e-05	0.0408639	-0.00190676	0.000508756	0.0193818	-0.000110379	0.999947	0.829096	NA	0.996998	1	0.941383	0.991443	NA	NA	NA	NA	0.999271
ENSMUSG00000116274	predicted gene, 18724 [Source:MGI Symbol;Acc:MGI:5010909]	-3.18422e-06	0.00301293	-0.000267041	8.38769e-05	4.61362e-06	0.00393328	-0.000114958	0.040266	-0.00190639	-0.00660238	0.0117959	-0.00108603	0.999947	0.835781	0.953604	0.996998	1	0.883273	0.962108	NA	0.967519	NA	NA	0.999271
ENSMUSG00000059854	HYDIN, axonemal central pair apparatus protein [Source:MGI Symbol;Acc:MGI:2389007]	-7.02884e-06	0.010696	-0.00140108	5.36467e-06	9.39163e-07	-0.000820042	-9.90927e-05	0.193964	-0.00190445	-0.0034821	0.0786717	-0.000466163	0.999947	0.532861	0.826741	0.99801	1	0.991744	0.980536	0.105457	0.943951	0.834382	0.348283	0.999271
ENSMUSG00000076822	T cell receptor alpha variable 16n [Source:MGI Symbol;Acc:MGI:4439761]	-5.98185e-06	0.00330178	-0.000299072	-2.73379e-05	8.83786e-06	0.000961901	-0.000113776	0.0192214	-0.00190385	-0.000789695	-0.0105944	-0.000400045	0.999947	0.62471	NA	0.996998	1	0.968148	0.971447	NA	NA	NA	NA	0.999271
ENSMUSG00000044574	RIKEN cDNA 5031434C07 gene [Source:MGI Symbol;Acc:MGI:2442810]	-1.58652e-07	-0.000540843	-0.000297602	1.20887e-05	-4.36838e-07	0.000474745	-2.23273e-05	-0.00779445	-0.00189533	-0.000896552	-0.00244729	-0.000304955	0.999947	0.944045	NA	0.996998	1	0.978561	0.993086	NA	NA	NA	NA	0.999271
ENSMUSG00000110902	predicted gene, 33104 [Source:MGI Symbol;Acc:MGI:5592263]	-1.13672e-05	0.00798945	-0.00171031	-6.544e-05	1.70311e-05	-0.00168	-9.1394e-05	0.0637092	-0.00189	-0.00158859	0.00220544	-0.000508974	0.999947	0.684278	0.826741	0.996998	1	0.981879	0.983203	0.566058	0.919526	0.945467	NA	0.999271
ENSMUSG00000032271	nicotinamide N-methyltransferase [Source:MGI Symbol;Acc:MGI:1099443]	-1.38701e-05	0.0254176	-0.000307266	0.000144429	6.85064e-05	0.0203696	-0.000269084	0.142438	-0.0018844	-0.0127615	-0.0185095	-0.00620353	0.999947	0.477872	0.976817	0.996998	1	0.70946	0.957074	0.286133	0.731066	0.673212	0.907305	0.562425
ENSMUSG00000113147	predicted gene, 47207 [Source:MGI Symbol;Acc:MGI:6096009]	-4.70127e-06	0.000883941	-0.000500731	-1.57786e-05	1.31365e-06	0.000100165	-0.000111837	0.00830836	-0.00188265	-0.00131544	0.000994655	-0.000240782	0.999947	0.922155	NA	0.996998	1	0.998524	0.973383	NA	NA	NA	NA	0.999271
ENSMUSG00000063388	cDNA sequence BC023105 [Source:MGI Symbol;Acc:MGI:2384767]	-8.38567e-06	0.00598393	-0.0013793	6.64678e-05	-1.02155e-05	-0.000840255	-0.000243134	0.187711	-0.00187847	-0.00902843	0.106671	-0.000422555	0.999947	0.710552	0.826741	0.996998	1	0.990519	0.903975	0.0969812	0.948042	0.584164	NA	0.999271
ENSMUSG00000027408	carboxypeptidase X 1 (M14 family) [Source:MGI Symbol;Acc:MGI:1934569]	-3.47194e-06	0.0280143	-0.00276684	0.000117273	1.87485e-05	-0.00456026	-0.000130584	0.391866	-0.00187705	-0.00774872	0.0972772	-0.000431089	0.999947	0.395404	0.814776	0.996998	1	0.950076	0.980536	0.029226	0.879237	0.69678	0.344483	0.999271
ENSMUSG00000075325	predicted gene 13582 [Source:MGI Symbol;Acc:MGI:3642495]	-4.84294e-06	0.000705324	-0.000545456	-7.49913e-06	1.43553e-06	0.00035186	-0.000113715	0.00670394	-0.00187532	-0.00195973	0.000438403	-0.000288769	0.999947	0.946153	NA	0.996998	1	0.991765	0.970065	NA	NA	NA	NA	0.999271
ENSMUSG00000025912	myeloblastosis oncogene-like 1 [Source:MGI Symbol;Acc:MGI:99925]	-6.11138e-05	0.001713	-0.00390788	-0.000499252	2.10433e-05	0.00166193	-0.000467706	-0.013497	-0.00187116	-0.00298047	-0.0360605	-0.00204599	0.999947	0.972268	0.826741	0.996998	1	0.996549	0.943888	0.932265	0.655927	0.954536	0.825677	0.999271
ENSMUSG00000108169	predicted gene, 43958 [Source:MGI Symbol;Acc:MGI:5690350]	1.0823e-05	-0.00214508	0.000389581	5.91802e-05	-4.27164e-06	0.00353654	0.000238408	-0.0262893	-0.00186914	0.00198754	0.000163	-0.000901472	0.999947	0.87441	0.910592	0.996998	1	0.881105	0.932768	NA	NA	NA	NA	0.999271
ENSMUSG00000079323	predicted gene 20661 [Source:MGI Symbol;Acc:MGI:5313108]	-8.45702e-06	-0.00909473	-0.00132002	-5.94029e-05	-5.18311e-06	-0.000303951	-6.38256e-05	-0.156608	-0.00186602	-0.000309427	-0.0571902	-0.000457706	0.999947	0.536867	0.826741	0.996998	1	0.998524	0.986901	NA	0.948042	NA	NA	0.999271
ENSMUSG00000094491	immunoglobulin kappa variable 1-133 [Source:MGI Symbol;Acc:MGI:3648380]	2.96469e-06	-0.00066135	0.000158548	2.69125e-05	-3.56679e-06	0.00123121	-0.00056444	0.0257648	-0.00185793	-0.00531832	0.018981	-0.000567635	0.999947	0.939838	0.964533	0.996998	1	0.924274	0.885414	0.504434	0.993753	0.538638	NA	0.999271
ENSMUSG00000074695	interleukin 22 [Source:MGI Symbol;Acc:MGI:1355307]	1.39528e-06	0.000267561	-0.0119369	1.30817e-05	-8.89821e-06	-0.00627397	1.05434e-05	0.0560204	-0.00185687	5.25155e-05	0.0474652	7.5387e-05	0.999947	0.990514	0.620325	0.996998	1	0.723931	0.994547	NA	0.980221	0.997318	NA	0.999271
ENSMUSG00000016918	sulfatase 1 [Source:MGI Symbol;Acc:MGI:2138563]	-4.80311e-05	0.0379896	-0.00402665	8.55541e-05	6.46391e-05	-0.00073475	-0.0014882	0.23126	-0.00184987	-0.0284163	0.0461841	-0.00167899	0.999947	0.43586	0.826741	0.996998	1	0.998524	0.55512	0.112722	0.668063	0.48064	0.76919	0.999271
ENSMUSG00000085238	RIKEN cDNA 4930479D17 gene [Source:MGI Symbol;Acc:MGI:1922175]	-3.53079e-07	-0.000650561	-0.00118504	1.01704e-05	-8.35683e-07	-0.00136455	-1.3267e-05	-0.00802919	-0.0018486	-0.00071576	-0.00217286	-0.000134407	0.999947	0.966601	NA	0.996998	1	0.963768	0.994547	NA	NA	NA	NA	0.999271
ENSMUSG00000087113	predicted gene 11714 [Source:MGI Symbol;Acc:MGI:3649214]	-4.56446e-06	0.00321699	-0.00137495	1.34474e-05	5.54145e-06	-0.00212988	-0.000262483	0.0506126	-0.00184754	-0.00530732	0.0224549	-0.000120375	0.999947	0.769044	NA	0.996998	1	0.938114	0.942224	NA	NA	NA	NA	0.999271
ENSMUSG00000107013	predicted gene 43635 [Source:MGI Symbol;Acc:MGI:5663772]	1.04601e-06	-0.00196114	-0.000510124	-1.20638e-06	8.8389e-07	-6.7877e-05	2.28734e-05	-0.0599536	-0.00184499	0.000631072	-0.0281931	-0.000223742	0.999947	0.809333	NA	0.998356	1	0.998782	0.991443	NA	NA	NA	NA	0.999271
ENSMUSG00000032315	cytochrome P450, family 1, subfamily a, polypeptide 1 [Source:MGI Symbol;Acc:MGI:88588]	9.08438e-06	-0.00982968	-0.00140837	0.000150328	-1.95329e-05	-0.000533252	1.29582e-05	-0.101514	-0.00184334	-0.00645447	0.00681433	-0.000149596	0.999947	0.37923	0.826741	0.996998	1	0.984913	0.994547	NA	NA	NA	NA	0.999271
ENSMUSG00000082494	predicted gene 13687 [Source:MGI Symbol;Acc:MGI:3651822]	3.87739e-08	0.000187883	5.32761e-05	5.69714e-06	6.13932e-06	0.00241142	-1.16687e-06	-0.0201822	-0.00184221	-0.000263155	-0.0237047	-0.000999252	0.999947	0.989342	NA	0.996998	1	0.873981	0.998544	NA	NA	NA	NA	0.999271
ENSMUSG00000100621	predicted gene 28374 [Source:MGI Symbol;Acc:MGI:5579080]	-1.03571e-05	0.00415545	-0.000879764	-0.000119923	4.77323e-06	-0.000558622	-5.46144e-05	0.0507373	-0.00183884	0.00248154	0.00540351	-0.000333388	0.999947	0.734994	0.851211	0.996998	1	0.993455	0.986901	NA	NA	NA	NA	0.999271
ENSMUSG00000024401	tumor necrosis factor [Source:MGI Symbol;Acc:MGI:104798]	8.07384e-06	0.0108601	-0.00156149	0.000324293	-4.73669e-07	-0.00216628	-0.000188737	0.538721	-0.00183488	-0.0194138	0.186406	-0.000621181	0.999947	0.596117	0.826741	0.996998	1	0.981404	0.957074	0.014599	0.87749	0.471019	0.119463	0.999271
ENSMUSG00000098050	predicted gene 5345 [Source:MGI Symbol;Acc:MGI:3644320]	-3.5933e-06	0.00271905	3.92492e-05	5.18921e-05	8.58093e-06	0.00512663	-8.93663e-05	0.0158422	-0.0018244	-0.00438522	-0.0100638	-0.00178951	0.999947	0.845732	0.993176	0.996998	1	0.82498	0.980536	NA	0.967519	NA	NA	0.999271
ENSMUSG00000109264	predicted gene 44871 [Source:MGI Symbol;Acc:MGI:5753447]	-9.20905e-07	0.00104792	-9.09306e-05	3.33999e-05	2.98237e-06	0.00176479	-5.76705e-05	0.00540124	-0.00182405	-0.00262803	-0.00346724	-0.000677191	0.999947	0.908771	NA	0.996998	1	0.910146	0.986901	NA	NA	NA	NA	0.999271
ENSMUSG00000024731	membrane-spanning 4-domains, subfamily A, member 10 [Source:MGI Symbol;Acc:MGI:1917076]	-6.27364e-06	0.0180602	-0.00448981	-0.000152475	4.48759e-05	-0.0106569	-7.51461e-06	0.140709	-0.00182078	0.00340072	0.0207323	-0.000818042	0.999947	0.579657	0.789834	0.996998	1	0.920551	0.995749	0.289065	0.69151	0.942314	0.900331	0.999271
ENSMUSG00000068099	RIKEN cDNA 1500009C09 gene [Source:MGI Symbol;Acc:MGI:1923755]	4.59204e-07	-0.0011488	-0.000660839	0.000139262	-1.09314e-05	0.00137185	-0.000209746	0.0455049	-0.00181688	-0.0191815	0.0460002	-0.000465627	0.999947	0.939635	0.870826	0.996998	1	0.970858	0.947994	NA	0.980221	NA	NA	0.999271
ENSMUSG00000087819	predicted gene, 25117 [Source:MGI Symbol;Acc:MGI:5454894]	-9.80097e-06	0.00183675	-0.000295357	-1.62553e-05	8.36529e-06	0.00438529	-0.000146465	7.23628e-05	-0.0018145	-0.00266824	-0.0199005	-0.00123724	0.999947	0.902304	0.947311	0.996998	1	0.875592	0.955911	NA	0.967519	NA	NA	0.999271
ENSMUSG00000050783	5-hydroxytryptamine (serotonin) receptor 1F [Source:MGI Symbol;Acc:MGI:99842]	-5.10459e-06	-0.00183071	-0.00100609	-1.48459e-05	-4.14781e-06	-0.000839606	-7.96346e-05	-0.0141984	-0.00181005	-0.0015218	0.00237188	-0.000170604	0.999947	0.845732	NA	0.996998	1	0.978561	0.980536	NA	NA	NA	NA	0.999271
ENSMUSG00000065374	predicted gene, 22738 [Source:MGI Symbol;Acc:MGI:5452515]	-7.36244e-06	0.00217803	-0.00141852	-5.6239e-05	-2.46761e-07	-0.00161334	-0.000109018	0.0370639	-0.00180883	-0.000288352	0.0149706	-9.42833e-05	0.999947	0.794466	NA	0.996998	1	0.948022	0.971447	NA	NA	NA	NA	0.999271
ENSMUSG00000108333	predicted gene 45095 [Source:MGI Symbol;Acc:MGI:5753671]	-3.55047e-06	-0.000791019	-0.00079939	-3.3462e-06	-3.02337e-06	-0.000252574	-4.68413e-05	1.44533e-05	-0.00180336	-0.00148884	0.00636566	-0.000334327	0.999947	0.968272	0.86403	0.99801	1	0.998524	0.98839	NA	0.977381	NA	NA	0.999271
ENSMUSG00000028044	CDC28 protein kinase 1b [Source:MGI Symbol;Acc:MGI:1889208]	-6.64562e-06	0.0209249	-0.00498983	0.000386316	-1.00947e-05	-0.0101736	-0.00041038	0.413063	-0.00180205	-0.0237287	0.241686	-0.00105555	0.999947	0.55658	0.791193	0.996998	1	0.935408	0.947994	0.0250485	0.671979	0.538935	0.133264	0.999271
ENSMUSG00000098199	predicted gene 9358 [Source:MGI Symbol;Acc:MGI:3643920]	-1.66145e-06	0.00246136	-0.000657256	-2.67516e-05	1.07069e-05	-0.000394562	-3.4114e-06	-0.00885095	-0.00179624	0.000778367	-0.0288853	-0.000228985	0.999947	0.830759	0.869272	0.996998	1	0.992352	0.995011	NA	NA	NA	NA	0.999271
ENSMUSG00000031132	CD40 ligand [Source:MGI Symbol;Acc:MGI:88337]	-5.19432e-07	0.00228651	-0.00038198	9.14158e-05	-1.56471e-06	0.00243571	-7.99199e-05	0.0535627	-0.00179593	-0.00595686	0.0294321	-0.000667145	0.999947	0.866011	0.919705	0.996998	1	0.935408	0.980536	NA	0.980221	NA	NA	0.999271
ENSMUSG00000059639	C-type lectin domain family 4, member a4 [Source:MGI Symbol;Acc:MGI:3624119]	-1.37088e-06	0.00303848	-0.000528606	4.35589e-05	1.4805e-05	0.00296955	-3.74285e-05	-0.000923064	-0.00179475	-0.00253814	-0.034204	-0.000765959	0.999947	0.839165	0.898668	0.996998	1	0.929642	0.991443	NA	0.967519	NA	NA	0.999271
ENSMUSG00000094088	immunoglobulin heavy variable 1-64 [Source:MGI Symbol;Acc:MGI:4439789]	-5.55781e-06	-0.00382487	-0.00142231	9.14982e-05	-8.90989e-06	0.000152486	-0.000141261	-0.0465812	-0.0017942	-0.00806323	-0.00263738	-0.000320599	0.999947	0.713043	0.826741	0.996998	1	0.998524	0.957074	0.533906	0.980221	0.57201	0.972526	0.999271
ENSMUSG00000018543	RIKEN cDNA 1700001P01 gene [Source:MGI Symbol;Acc:MGI:1919465]	-1.16037e-05	0.00688657	-0.000794965	-5.90062e-05	8.36261e-06	0.000315699	-0.000185091	0.0885157	-0.00178926	-0.00252329	0.024028	-0.000392741	0.999947	0.557466	0.866699	0.996998	1	0.998524	0.948987	NA	NA	NA	NA	0.999271
ENSMUSG00000104145	RIKEN cDNA D130019J16 gene [Source:MGI Symbol;Acc:MGI:2443523]	-1.51511e-06	0.000992979	-0.000451623	-1.6336e-05	5.91527e-06	-0.000252569	-1.06538e-05	-0.0156982	-0.00178312	0.000152078	-0.0196113	-0.000234774	0.999947	0.938569	NA	0.996998	1	0.998524	0.994547	NA	NA	NA	NA	0.999271
ENSMUSG00000086008	predicted gene 8817 [Source:MGI Symbol;Acc:MGI:3648637]	3.84936e-06	-0.000935549	0.000100885	9.68285e-05	-1.13003e-05	0.00252988	-4.53534e-05	0.0483666	-0.00176899	-0.00422957	0.0479109	-0.000577667	0.999947	0.949981	0.978278	0.996998	1	0.935408	0.986901	NA	NA	NA	NA	0.999271
ENSMUSG00000111748	predicted gene, 34885 [Source:MGI Symbol;Acc:MGI:5594044]	-6.63587e-06	-0.00207107	-0.000504494	-1.66036e-05	-4.15342e-06	0.00106323	-0.000118601	-0.0213567	-0.00176124	-0.00176143	0.00133437	-0.000396428	0.999947	0.799535	0.888922	0.996998	1	0.974007	0.962108	NA	NA	NA	NA	0.999271
ENSMUSG00000080788	predicted gene 7841 [Source:MGI Symbol;Acc:MGI:3644050]	-2.17369e-06	0.000658103	3.71986e-05	3.53601e-06	-1.26407e-06	0.000866684	-0.000107601	0.0183727	-0.0017579	-0.00144278	0.0103356	-0.000430367	0.999947	0.917569	NA	0.997043	1	0.947105	0.980536	NA	NA	NA	NA	0.999271
ENSMUSG00000086716	predicted gene 11629 [Source:MGI Symbol;Acc:MGI:3650474]	-1.07244e-05	0.00234406	-0.00728645	-9.09417e-05	2.09342e-06	-0.00417557	-0.00012026	0.0299693	-0.0017542	0.000927668	0.00490893	0.000173732	0.999947	0.809294	NA	0.996998	1	0.723931	0.958979	NA	NA	NA	NA	0.999271
ENSMUSG00000111960	predicted gene, 46349 [Source:MGI Symbol;Acc:MGI:5825986]	-2.27905e-05	0.00473559	-0.00488999	-0.000224627	1.22179e-05	-0.00599759	-0.000127972	0.0294572	-0.00175067	0.00273956	-0.0138297	-5.09964e-05	0.999947	0.751525	0.764829	0.996998	1	0.844197	0.957238	NA	0.967519	NA	NA	0.999271
ENSMUSG00000086499	predicted gene 16217 [Source:MGI Symbol;Acc:MGI:3801959]	-2.84306e-06	-0.00030416	-0.000351611	8.94652e-06	1.42507e-06	0.000954549	-6.31712e-05	-0.016472	-0.00175043	-0.00190086	-0.0113585	-0.000370267	0.999947	0.982455	NA	0.996998	1	0.974407	0.983203	NA	NA	NA	NA	0.999271
ENSMUSG00000090691	predicted gene 3667 [Source:MGI Symbol;Acc:MGI:3781843]	-6.69107e-06	0.000589454	-0.0125084	-7.01306e-05	-2.99476e-06	-0.00434746	-4.35871e-05	0.0182004	-0.00175006	0.00137058	0.0149419	0.000162761	0.999947	0.962382	NA	0.996998	1	0.698718	0.986901	NA	NA	NA	NA	0.999271
ENSMUSG00000005364	interleukin 5 receptor, alpha [Source:MGI Symbol;Acc:MGI:96558]	-9.42438e-06	0.0112959	-0.00274738	1.19922e-05	2.91565e-05	-0.00724943	-0.000190792	0.104147	-0.00174089	-0.00692019	0.00613038	-0.000297602	0.999947	0.595584	0.808976	0.997585	1	0.892962	0.957074	0.378713	0.886173	0.741507	0.963213	0.999271
ENSMUSG00000046958	RIKEN cDNA 4930432E11 gene [Source:MGI Symbol;Acc:MGI:3045259]	-8.27623e-07	0.00108267	-0.000436631	9.98579e-06	-2.15831e-06	0.000154602	-2.76851e-05	0.0277136	-0.0017407	-0.00108081	0.0172107	-0.000251864	0.999947	0.927233	NA	0.996998	1	0.998524	0.991443	NA	NA	NA	NA	0.999271
ENSMUSG00000065563	microRNA 103-2 [Source:MGI Symbol;Acc:MGI:3619059]	-1.08911e-05	0.00181886	-0.00108446	-0.000111593	1.03283e-05	-0.00160901	-6.892e-05	-0.0178225	-0.00173922	0.00195831	-0.0326349	-0.000193706	0.999947	0.882064	0.826741	0.996998	1	0.96985	0.981097	NA	NA	NA	NA	0.999271
ENSMUSG00000026069	interleukin 1 receptor-like 1 [Source:MGI Symbol;Acc:MGI:98427]	3.69478e-06	0.00303106	-0.00252501	0.000320707	-1.61732e-05	-0.00570978	-0.000283014	0.20581	-0.00173231	-0.0281349	0.139305	-0.000397341	0.999947	0.905309	0.817805	0.996998	1	0.932372	0.903975	0.129992	0.878928	0.367028	0.206426	0.999271
ENSMUSG00000081798	predicted gene 8152 [Source:MGI Symbol;Acc:MGI:3644504]	-3.09535e-06	-0.00373983	-0.00127108	-5.12203e-05	1.61215e-06	-0.00158467	-6.44086e-06	-0.133077	-0.00172955	0.00158109	-0.047398	-0.000104761	0.999947	0.622189	NA	0.996998	1	0.953021	0.994547	NA	NA	NA	NA	0.999271
ENSMUSG00000028262	chloride channel accessory 3A2 [Source:MGI Symbol;Acc:MGI:1931471]	8.60877e-06	0.0187633	2.5206e-05	0.00112872	-1.21458e-05	0.0290335	-0.00114464	0.652843	-0.00172267	-0.70556	0.403032	-0.0097973	0.999947	0.565074	0.998648	0.996998	1	0.677879	0.68897	0.00422845	0.668063	0.0471017	0.0487952	0.424606
ENSMUSG00000075217	fatty acid desaturase 2B [Source:MGI Symbol;Acc:MGI:2687041]	7.73366e-06	-0.00614183	-3.22552e-05	1.98644e-05	7.229e-06	0.00430802	0.000101609	-0.189323	-0.00171526	0.00164669	-0.083915	-0.0011823	0.999947	0.59413	0.993879	0.996998	1	0.872487	0.97427	NA	0.978615	NA	NA	0.999271
ENSMUSG00000073482	predicted gene 10517 [Source:MGI Symbol;Acc:MGI:3642267]	-1.02046e-05	0.00609555	-0.000650444	-0.000107464	1.43995e-05	-0.000791964	-0.000106137	0.0446357	-0.00170961	0.0012599	-0.0120653	-0.000185992	0.999947	0.43586	NA	0.996998	1	0.981467	0.973383	NA	NA	NA	NA	0.999271
ENSMUSG00000112711	predicted gene, 32552 [Source:MGI Symbol;Acc:MGI:5591711]	-2.04041e-06	0.00404472	-0.000613437	2.61392e-05	8.05069e-06	0.000170049	-6.61622e-05	0.0364624	-0.00170924	-0.00264014	0.00256709	-0.00025772	0.999947	0.670984	NA	0.996998	1	0.998524	0.981097	NA	NA	NA	NA	0.999271
ENSMUSG00000036915	kirre like nephrin family adhesion molecule 2 [Source:MGI Symbol;Acc:MGI:2442334]	-8.1739e-06	0.00290349	-0.00137474	4.37854e-05	-2.96876e-06	-0.00140317	-0.000376924	0.0783327	-0.00170614	-0.00863701	0.0479767	-0.000231136	0.999947	0.840736	0.826741	0.996998	1	0.974407	0.885143	NA	0.967814	NA	NA	0.999271
ENSMUSG00000079014	serine (or cysteine) peptidase inhibitor, clade A, member 3I [Source:MGI Symbol;Acc:MGI:2182841]	-3.14752e-08	0.00904429	-0.0014746	0.000155278	1.7625e-06	-0.00135983	-0.000154417	0.287514	-0.00169747	-0.0132515	0.087034	-0.000242425	0.999947	0.49819	0.826741	0.996998	1	0.975023	0.95572	0.032511	0.967519	0.486726	NA	0.999271
ENSMUSG00000081562	predicted gene 11575 [Source:MGI Symbol;Acc:MGI:3649592]	1.61434e-05	-0.00404456	-0.00047874	0.000125209	-1.67091e-06	0.00350686	0.000123014	-0.0638793	-0.00169393	0.000810148	-0.0308525	-0.000825001	0.999947	0.850592	0.933834	0.996998	1	0.95511	0.975212	NA	0.953119	0.973914	NA	0.999271
ENSMUSG00000030043	tachykinin receptor 1 [Source:MGI Symbol;Acc:MGI:98475]	1.01324e-05	0.0472679	-0.0044685	0.00062035	6.40389e-05	0.00161228	-0.000231756	0.254883	-0.00169308	-0.0239377	0.078863	-0.00223503	0.999947	0.431545	0.826741	0.996998	1	0.996949	0.980536	0.0765944	0.637088	0.581181	0.609718	0.999271
ENSMUSG00000041064	PIF1 5'-to-3' DNA helicase [Source:MGI Symbol;Acc:MGI:2143057]	-1.3251e-05	0.0136936	-0.00401322	0.000472804	-6.56413e-06	-0.00104265	-0.000638917	0.237902	-0.00168938	-0.032951	0.157735	-0.00178371	0.999947	0.679682	0.826741	0.996998	1	0.998524	0.879189	0.101111	0.668063	0.444729	0.285266	0.999271
ENSMUSG00000059606	ribonuclease, RNase A family, 2B (liver, eosinophil-derived neurotoxin) [Source:MGI Symbol;Acc:MGI:1858598]	-1.12116e-05	-0.00127114	-0.000560607	5.90043e-05	-1.35868e-05	0.00386127	-0.000532737	0.0318261	-0.00168862	-0.0109008	0.0471457	-0.000952908	0.999947	0.940296	0.896455	0.996998	1	0.902971	0.790036	NA	0.967519	NA	NA	0.999271
ENSMUSG00000022586	lymphocyte antigen 6 complex, locus I [Source:MGI Symbol;Acc:MGI:1888480]	-2.26819e-06	0.0106979	-0.00105935	0.000151576	-9.77999e-06	-0.00131769	-0.000426046	2.41814	-0.00168852	-0.0226613	0.223955	-0.000319196	0.999947	0.433078	0.826741	0.996998	1	0.981404	0.808326	0.00235721	0.967519	0.375957	0.0185652	0.999271
ENSMUSG00000087449	predicted gene 12971 [Source:MGI Symbol;Acc:MGI:3650041]	-4.01081e-06	-0.00429766	-0.00342743	-2.7519e-05	-6.42661e-06	-0.00384194	-2.81271e-05	-0.045586	-0.00168602	-0.000166187	-0.00783002	-2.18841e-05	0.999947	0.735516	0.791193	0.996998	1	0.878656	0.991443	NA	NA	NA	NA	0.999271
ENSMUSG00000115143	FK506 binding protein 1a, pseudogene 1 [Source:MGI Symbol;Acc:MGI:108477]	-4.95809e-06	0.00499663	-0.000909383	-2.87083e-05	7.59831e-06	-0.000655698	-0.000100293	0.0485384	-0.00168158	-0.000543269	0.00244931	-0.000106872	0.999947	0.441727	NA	0.996998	1	0.974407	0.980536	NA	NA	NA	NA	0.999271
ENSMUSG00000071516	H2A clustered histone 13 [Source:MGI Symbol;Acc:MGI:2448457]	-3.88288e-06	0.00203263	-0.000344397	-4.3436e-05	7.20928e-06	0.000294133	-2.92492e-05	0.00411151	-0.0016807	0.000895066	-0.0152326	-0.000257983	0.999947	0.791417	NA	0.996998	1	0.994016	0.991443	NA	NA	NA	NA	0.999271
ENSMUSG00000082045	predicted gene 11585 [Source:MGI Symbol;Acc:MGI:3651395]	-9.17336e-06	0.00757106	-0.00262248	0.000129714	-1.73906e-05	-0.00150093	-0.000206297	0.187423	-0.00166971	-0.0106846	0.138974	-0.000960684	0.999947	0.784451	0.826741	0.996998	1	0.991744	0.962108	0.177747	0.822018	0.687471	NA	0.999271
ENSMUSG00000118325	predicted gene, 50324 [Source:MGI Symbol;Acc:MGI:6303187]	-2.23368e-07	0.000148494	-0.000328263	4.15651e-06	9.97805e-07	0.000249183	-1.03782e-05	-0.00286062	-0.001669	-0.000371001	-0.00351547	-0.000234279	0.999947	0.989686	NA	0.997498	1	0.991744	0.994547	NA	NA	NA	NA	0.999271
ENSMUSG00000109889	predicted gene 3774 [Source:MGI Symbol;Acc:MGI:3781948]	4.50667e-06	-0.00370152	-0.000455934	6.17414e-05	-6.64457e-06	0.000980385	1.17445e-05	-0.0361342	-0.00166844	-0.00144394	-0.00307247	-0.000394568	0.999947	0.766148	0.904203	0.996998	1	0.981404	0.994547	NA	NA	NA	NA	0.999271
ENSMUSG00000042816	G protein-coupled receptor 151 [Source:MGI Symbol;Acc:MGI:2441887]	-7.7246e-06	0.00213691	-0.000633427	-7.7226e-05	8.60842e-06	-0.000249538	-5.19992e-05	-0.00112338	-0.00166828	0.000881823	-0.0200431	-0.000273195	0.999947	0.85876	0.878688	0.996998	1	0.998524	0.986901	NA	NA	NA	NA	0.999271
ENSMUSG00000110755	cDNA sequence BC049987 [Source:MGI Symbol;Acc:MGI:3039606]	-1.21178e-05	0.00447796	-0.00124374	6.29478e-05	1.85335e-06	0.000637028	-0.000373791	0.0873532	-0.00166759	-0.0107028	0.0407293	-0.000526113	0.999947	0.795167	0.826741	0.996998	1	0.99469	0.819544	0.373764	0.948042	0.555706	NA	0.999271
ENSMUSG00000018930	chemokine (C-C motif) ligand 4 [Source:MGI Symbol;Acc:MGI:98261]	1.42885e-05	0.00326955	-0.000946425	0.000328225	-8.79715e-06	-0.0012559	-0.00012341	1.55786	-0.00165687	-0.164031	0.162012	-0.000243659	0.999947	0.793361	0.82838	0.937628	1	0.978013	0.957238	0.00501334	0.971724	0.114226	0.0299719	0.999271
ENSMUSG00000035678	tumor necrosis factor (ligand) superfamily, member 9 [Source:MGI Symbol;Acc:MGI:1101058]	-7.80072e-07	0.00893549	-0.010766	0.000230175	-2.21394e-05	-0.0153432	-0.000243147	0.438341	-0.0016479	-0.0156226	0.260365	0.000113137	0.999947	0.699716	0.509228	0.996998	1	0.687066	0.95572	0.0250485	0.87749	0.54024	0.0748454	0.999271
ENSMUSG00000100398	predicted gene 5251 [Source:MGI Symbol;Acc:MGI:3647666]	8.17536e-07	0.0030016	-0.000791362	2.21421e-05	-8.10075e-07	-0.000821635	-1.0249e-05	0.0532655	-0.0016414	-0.000971208	0.0254141	-0.000132749	0.999947	0.757074	NA	0.996998	1	0.974433	0.994547	NA	NA	NA	NA	0.999271
ENSMUSG00000112844	predicted gene, 47036 [Source:MGI Symbol;Acc:MGI:6095735]	-1.25128e-06	0.000579033	-0.000366126	-1.59055e-05	5.11779e-06	0.000114238	-5.02717e-06	-0.0171659	-0.00163785	0.000322567	-0.0190564	-0.000263069	0.999947	0.967513	NA	0.996998	1	0.998524	0.994547	NA	NA	NA	NA	0.999271
ENSMUSG00000112084	predicted gene 10773 [Source:MGI Symbol;Acc:MGI:3641797]	-7.23492e-06	0.000308285	-0.000467938	-5.19386e-05	-2.40394e-06	-0.000245625	-0.000202497	0.0204875	-0.0016337	-0.00128636	0.0146491	-0.000216008	0.999947	0.978982	NA	0.996998	1	0.998524	0.95572	NA	NA	NA	NA	0.999271
ENSMUSG00000086719	predicted gene 16275 [Source:MGI Symbol;Acc:MGI:3826597]	-3.0383e-06	0.000348714	-0.00109815	1.26554e-06	1.02428e-05	-0.000321197	-3.60033e-05	-0.0382065	-0.00163257	-0.00117642	-0.0417279	-0.00032587	0.999947	0.989178	0.826741	0.998734	1	0.998524	0.991443	NA	0.967519	NA	NA	0.999271
ENSMUSG00000042254	cartilage intermediate layer protein, nucleotide pyrophosphohydrolase [Source:MGI Symbol;Acc:MGI:2444507]	-2.72243e-05	0.00994487	-0.00421447	0.00017957	4.72529e-05	-0.00317099	-0.000516176	0.0477425	-0.00163246	-0.0201512	-0.0264651	-0.0014514	0.999947	0.751525	0.817805	0.996998	1	0.984913	0.886602	0.731882	0.69151	0.584164	0.874432	0.999271
ENSMUSG00000086727	RIKEN cDNA 4931428L18 gene [Source:MGI Symbol;Acc:MGI:1918238]	1.33631e-06	0.00551659	-0.000920938	-5.03594e-05	1.83453e-05	-0.000658794	5.05083e-05	0.0235378	-0.00163104	0.00313073	-0.0285645	-0.000370336	0.999947	0.733044	0.851872	0.996998	1	0.992463	0.98839	NA	0.967519	0.83004	NA	0.999271
ENSMUSG00000022868	alpha-2-HS-glycoprotein [Source:MGI Symbol;Acc:MGI:107189]	4.89397e-06	-0.00329644	-0.000264209	0.000110116	-4.01525e-06	0.00319335	4.55696e-06	-0.0474598	-0.00162994	-0.00350602	-0.0138054	-0.000863223	0.999947	0.788737	0.945874	0.996998	1	0.892673	0.994626	NA	0.980221	NA	NA	0.999271
ENSMUSG00000059994	Fc receptor-like 1 [Source:MGI Symbol;Acc:MGI:2442862]	-1.02148e-05	0.0145982	-0.00131978	0.000135732	8.30208e-06	0.000849836	-0.000481944	0.477744	-0.00162676	-0.0181794	0.157054	-0.000912643	0.999947	0.538797	0.858881	0.996998	1	0.996781	0.776076	0.0204332	0.870855	0.49728	0.190775	0.999271
ENSMUSG00000103216	predicted gene, 37248 [Source:MGI Symbol;Acc:MGI:5610476]	-3.84102e-08	0.000517175	0.000112807	9.61628e-05	-6.28878e-06	0.0039181	-0.000103047	0.0393464	-0.00162435	-0.00913378	0.0320259	-0.00262423	0.999947	0.966751	NA	0.996998	1	0.734478	0.973503	NA	NA	NA	NA	0.999271
ENSMUSG00000100831	predicted gene, 17847 [Source:MGI Symbol;Acc:MGI:5010032]	-1.78309e-06	-0.00168111	-0.000577909	-1.32978e-05	2.37328e-06	7.58764e-05	-1.95527e-05	-0.0552609	-0.00162236	0.000106705	-0.0270657	-0.000207409	0.999947	0.810648	NA	0.996998	1	0.998524	0.993086	NA	NA	NA	NA	0.999271
ENSMUSG00000086677	trans-golgi network vesicle protein 23B, opposite strand [Source:MGI Symbol;Acc:MGI:3649886]	3.43068e-06	-0.00263002	0.000311825	5.89401e-05	-1.06997e-05	0.00337406	5.2867e-06	-0.00386499	-0.00162104	-0.00132301	0.0201264	-0.000666193	0.999947	0.825555	0.934736	0.996998	1	0.904849	0.994547	NA	NA	NA	NA	0.999271
ENSMUSG00000091834	predicted gene 17177 [Source:MGI Symbol;Acc:MGI:4938004]	-3.38815e-08	-0.00168329	-0.000161971	9.20355e-06	-2.01652e-06	0.000920483	-1.15215e-05	-0.022494	-0.00162087	-0.000615124	-0.00649544	-0.000347198	0.999947	0.84431	NA	0.996998	1	0.974313	0.994547	NA	NA	NA	NA	0.999271
ENSMUSG00000042655	shisa like 2B [Source:MGI Symbol;Acc:MGI:1925053]	-8.01414e-06	0.00261893	-0.00067916	-6.68531e-05	1.03909e-05	-0.000182841	-0.000100712	-0.00387234	-0.00162009	0.000505691	-0.0234566	-0.000196704	0.999947	0.716349	NA	0.996998	1	0.998524	0.97427	NA	NA	NA	NA	0.999271
ENSMUSG00000082860	predicted gene 13204 [Source:MGI Symbol;Acc:MGI:3651444]	-2.17678e-06	-0.00349224	-0.00105135	-4.54788e-06	1.49151e-05	0.0075367	-2.51857e-05	-0.101454	-0.00161429	-0.000801369	-0.0876893	-0.00163384	0.999947	0.911235	0.9038	0.998734	1	0.932095	0.994547	0.426125	0.842	0.983319	0.46877	0.999271
ENSMUSG00000110619	predicted gene 7850 [Source:MGI Symbol;Acc:MGI:3645028]	-5.1566e-06	-0.00219996	-0.000153308	-9.42572e-05	-3.83832e-06	0.00147979	-8.81116e-06	-0.0281209	-0.00161177	0.00279835	-0.000767561	-0.000452548	0.999947	0.846923	0.970093	0.996998	1	0.974007	0.994547	NA	0.984905	NA	NA	0.999271
ENSMUSG00000075122	CD80 antigen [Source:MGI Symbol;Acc:MGI:101775]	-2.37906e-05	0.0449634	-0.00419242	-2.39187e-05	4.20368e-05	-0.00708663	-0.000272993	0.284581	-0.00161131	-0.00861917	0.0604521	-0.000663969	0.999947	0.406956	0.784622	0.997498	1	0.940116	0.95572	0.0774422	0.807347	0.759536	0.646853	0.999271
ENSMUSG00000040298	BTB (POZ) domain containing 16 [Source:MGI Symbol;Acc:MGI:3045247]	-3.21342e-06	0.00178768	-0.00045951	-1.53674e-05	-9.41066e-06	0.000403709	-4.14427e-05	0.0611944	-0.00161019	-0.000898108	0.0498556	-0.000337443	0.999947	0.895111	0.902034	0.996998	1	0.995965	0.98839	NA	0.984905	NA	NA	0.999271
ENSMUSG00000035804	insulin I [Source:MGI Symbol;Acc:MGI:96572]	-2.91712e-06	0.00091737	-0.000187795	0.000113299	-5.83855e-06	0.00438309	-0.00145516	0.0730049	-0.0016078	-0.119504	0.040782	-0.0245617	0.999947	0.888696	0.958832	0.996998	1	0.434007	0.775119	0.145303	0.993917	0.0725654	0.165464	0.555413
ENSMUSG00000076606	immunoglobulin kappa joining 3 [Source:MGI Symbol;Acc:MGI:1316691]	-1.20144e-05	0.0109348	-0.00146462	0.000157562	1.23712e-05	0.00161394	-0.000404188	0.17095	-0.00160282	-0.0185802	0.056848	-0.000722052	0.999947	0.57981	0.826741	0.996998	1	0.981879	0.800496	0.158847	0.910935	0.466147	NA	0.999271
ENSMUSG00000068083	cytochrome P450, family 2, subfamily d, polypeptide 40 [Source:MGI Symbol;Acc:MGI:1919004]	-2.20188e-07	-0.00127141	-0.000545126	-3.80004e-05	4.34156e-06	-0.000791566	4.17567e-05	-0.0688774	-0.0015969	0.00245316	-0.038996	-0.000146675	0.999947	0.892006	NA	0.996998	1	0.977743	0.98839	NA	NA	NA	NA	0.999271
ENSMUSG00000089151	microRNA 1950 [Source:MGI Symbol;Acc:MGI:3837023]	8.78605e-07	-0.000657111	0.000112901	4.33457e-05	-5.5063e-06	0.00193739	-2.91545e-05	0.00983269	-0.00159499	-0.00245486	0.0175482	-0.000748087	0.999947	0.942626	NA	0.996998	1	0.882038	0.991443	NA	NA	NA	NA	0.999271
ENSMUSG00000084203	predicted gene 15593 [Source:MGI Symbol;Acc:MGI:3783040]	-3.75185e-06	0.00738195	-0.00026407	-2.99643e-05	1.02056e-05	0.000595941	-4.98034e-05	0.0974687	-0.0015938	-0.000129974	0.0100158	-0.00029461	0.999947	0.394731	NA	0.996998	1	0.982114	0.986901	NA	NA	NA	NA	0.999271
ENSMUSG00000089941	predicted gene 16168 [Source:MGI Symbol;Acc:MGI:3802010]	6.87541e-07	0.000879948	0.000157638	3.47156e-05	1.79853e-06	0.00180347	-2.75041e-05	0.00797837	-0.00159307	-0.00197292	-0.000290062	-0.000778983	0.999947	0.909356	NA	0.996998	1	0.878656	0.991443	NA	NA	NA	NA	0.999271
ENSMUSG00000086484	non-protein coding RNA, repressor of NFAT [Source:MGI Symbol;Acc:MGI:2444126]	-1.40444e-06	-0.00138955	-0.000894083	-3.29028e-05	1.81032e-06	-0.000913916	8.84864e-06	-0.0312019	-0.00159214	0.0014893	-0.0172593	-9.58997e-05	0.999947	0.865431	NA	0.996998	1	0.968148	0.994547	NA	NA	NA	NA	0.999271
ENSMUSG00000110181	predicted gene 45508 [Source:MGI Symbol;Acc:MGI:5791344]	5.20042e-07	-0.00148778	-0.000345887	3.38227e-05	-3.92887e-06	0.000351763	-5.40124e-05	-0.00280377	-0.00158974	-0.00242958	0.00633729	-0.000246481	0.999947	0.840498	NA	0.996998	1	0.987528	0.986901	NA	NA	NA	NA	0.999271
ENSMUSG00000113385	predicted gene, 48405 [Source:MGI Symbol;Acc:MGI:6097894]	5.24027e-06	-0.00727451	-0.000695202	-1.35221e-05	-1.70805e-05	5.3237e-05	8.15889e-05	-0.0609796	-0.00158882	0.00294568	0.0318395	-0.000377573	0.999947	0.579334	0.878688	0.996998	1	0.999733	0.981097	NA	0.980221	NA	NA	0.999271
ENSMUSG00000101234	RIKEN cDNA 1700007E05 gene [Source:MGI Symbol;Acc:MGI:2149745]	-3.6263e-06	0.00925133	-0.00105812	4.94838e-05	9.16782e-06	0.000274181	-8.96715e-05	0.135962	-0.00158713	-0.00447084	0.0449342	-0.000523181	0.999947	0.598137	0.851211	0.996998	1	0.998524	0.981097	0.204957	0.948042	0.782942	0.606388	0.999271
ENSMUSG00000085770	predicted gene 11381 [Source:MGI Symbol;Acc:MGI:3650781]	-6.20442e-06	-0.00134127	-0.0256404	-5.84505e-05	-4.15637e-06	-0.0043495	-5.07428e-05	-0.00360676	-0.00158649	0.000274485	0.00693947	0.000203136	0.999947	0.872951	NA	0.996998	1	0.654061	0.986901	NA	NA	NA	NA	0.999271
ENSMUSG00000116935	G protein-coupled receptor 31, D17Leh66a region [Source:MGI Symbol;Acc:MGI:1354370]	-1.86438e-06	0.00170509	-0.00111109	-5.95156e-05	3.50302e-06	-0.00101516	2.32375e-05	0.0134566	-0.00158488	0.00308096	-0.00492912	-7.78239e-05	0.999947	0.828372	NA	0.996998	1	0.963163	0.991443	NA	NA	NA	NA	0.999271
ENSMUSG00000106668	immunoglobulin lambda joining 1 [Source:MGI Symbol;Acc:MGI:5009822]	9.85005e-07	-0.00314061	-0.000862861	2.32817e-05	-6.80792e-06	-0.000649497	-5.64798e-05	-0.0094631	-0.00158131	-0.00190673	0.010004	-8.49394e-05	0.999947	0.55658	NA	0.996998	1	0.973148	0.986901	NA	NA	NA	NA	0.999271
ENSMUSG00000061878	sphingosine kinase 1 [Source:MGI Symbol;Acc:MGI:1316649]	-4.76633e-06	0.0078777	-0.00287886	0.000155506	3.32776e-05	0.00225942	-0.000149376	0.0412095	-0.00158063	-0.00942398	-0.0143457	-0.00174397	0.999947	0.810648	0.826741	0.996998	1	0.989995	0.986901	0.771013	0.704107	0.794885	0.933491	0.999271
ENSMUSG00000091438	predicted gene 17088 [Source:MGI Symbol;Acc:MGI:4937915]	-2.15703e-06	0.00199543	0.000246733	3.61941e-06	-1.52162e-07	0.00162699	-9.46792e-05	0.0376291	-0.00157962	-0.00152572	0.0145869	-0.000667619	0.999947	0.718616	NA	0.997498	1	0.889148	0.980536	NA	NA	NA	NA	0.999271
ENSMUSG00000053081	RIKEN cDNA 1700069B07 gene [Source:MGI Symbol;Acc:MGI:1923863]	-1.36796e-06	-0.00089626	-0.000826718	5.23797e-05	-1.34651e-05	-0.000403374	-0.00042536	0.0622667	-0.00157349	-0.0084494	0.0578067	-0.00014124	0.999947	0.926566	NA	0.996998	1	0.986228	0.885414	NA	NA	NA	NA	0.999271
ENSMUSG00000028678	kinesin family member 2C [Source:MGI Symbol;Acc:MGI:1921054]	-1.87977e-05	0.0279482	-0.00273801	0.000370424	2.69298e-05	0.00585976	-0.000661055	0.322687	-0.00157288	-0.0303051	0.129449	-0.00210715	0.999947	0.48757	0.826741	0.996998	1	0.972917	0.814669	0.0510511	0.69151	0.463003	0.365085	0.999271
ENSMUSG00000117262	predicted gene 9316 [Source:MGI Symbol;Acc:MGI:3647780]	1.36464e-05	-0.00723593	1.60916e-05	0.000166342	-1.34486e-05	0.00442775	5.85149e-05	-0.0738336	-0.00157208	-0.00278299	-0.0104087	-0.000920202	0.999947	0.619489	0.997904	0.996998	1	0.891556	0.986901	NA	0.978615	NA	NA	0.999271
ENSMUSG00000113065	predicted gene, 48870 [Source:MGI Symbol;Acc:MGI:6098616]	-1.04101e-07	-0.0023419	0.000180047	-1.64385e-06	-3.98207e-06	0.00119946	-5.82013e-07	-0.036261	-0.0015707	3.86402e-05	-0.00768893	-0.000392735	0.999947	0.704998	NA	0.99801	1	0.958951	0.999126	NA	NA	NA	NA	0.999271
ENSMUSG00000087277	RIKEN cDNA 2010013B24 gene [Source:MGI Symbol;Acc:MGI:1919329]	6.17365e-06	0.00226053	-0.000361569	0.00010051	6.48743e-06	0.000647088	-3.98406e-06	0.0118963	-0.00156825	-0.00396867	-0.00467061	-0.000300819	0.999947	0.845732	NA	0.996998	1	0.980487	0.994808	NA	NA	NA	NA	0.999271
ENSMUSG00000085862	predicted gene 13483 [Source:MGI Symbol;Acc:MGI:3651423]	-1.18723e-05	0.00096153	-0.000706436	-4.1515e-05	3.49119e-06	0.000789907	-0.000309439	0.00280393	-0.00156678	-0.00367819	-0.00474682	-0.000399213	0.999947	0.947752	0.874387	0.996998	1	0.986139	0.885414	NA	NA	NA	NA	0.999271
ENSMUSG00000091721	GIMAP family P-loop NTPase domain containing 1 [Source:MGI Symbol;Acc:MGI:3647547]	-4.79588e-06	0.00219198	7.52228e-05	-1.80842e-05	-4.47071e-06	0.00155667	-0.00018244	0.0672999	-0.00156593	-0.00178592	0.0352597	-0.000466925	0.999947	0.74338	NA	0.996998	1	0.942975	0.95572	NA	NA	NA	NA	0.999271
ENSMUSG00000113964	predicted gene, 48667 [Source:MGI Symbol;Acc:MGI:6098285]	-4.02628e-05	0.0256975	-0.00232775	-0.000128754	3.11208e-05	2.18055e-05	-0.00141607	0.235524	-0.00155438	-0.0112723	0.0457136	-0.00086779	0.999947	0.431545	0.826741	0.996998	1	0.999829	0.540412	0.10496	0.859598	0.611016	NA	0.999271
ENSMUSG00000022288	RIKEN cDNA 4930447A16 gene [Source:MGI Symbol;Acc:MGI:1922142]	3.0966e-06	-0.00213831	0.000173166	1.2901e-05	-3.33359e-06	0.00135726	5.61692e-05	-0.0253094	-0.00155199	0.000716811	-0.00158967	-0.000441947	0.999947	0.763812	NA	0.996998	1	0.943616	0.986901	NA	NA	NA	NA	0.999271
ENSMUSG00000060913	tripartite motif-containing 55 [Source:MGI Symbol;Acc:MGI:3036269]	-2.91283e-06	0.00222532	-0.000939487	-1.21448e-05	-3.96406e-07	-0.0012056	-3.74035e-05	0.0397401	-0.00155141	-0.000766671	0.0187769	-0.000138802	0.999947	0.84427	NA	0.996998	1	0.972249	0.98839	NA	NA	NA	NA	0.999271
ENSMUSG00000032079	apolipoprotein A-V [Source:MGI Symbol;Acc:MGI:1913363]	-1.15252e-07	-0.00164346	-0.000374949	3.52299e-05	-7.60903e-06	0.0023193	-2.23868e-05	-0.00505062	-0.00155138	-0.00186623	0.0198828	-0.000610424	0.999947	0.908771	0.921125	0.996998	1	0.935408	0.993086	NA	NA	NA	NA	0.999271
ENSMUSG00000028599	tumor necrosis factor receptor superfamily, member 1b [Source:MGI Symbol;Acc:MGI:1314883]	1.42914e-05	0.0158584	-0.00321754	0.00084776	-4.27169e-05	-0.00252454	-0.000425347	0.59926	-0.00154115	-0.0605125	0.485452	-0.00149712	0.999947	0.61017	0.826741	0.996998	1	0.988773	0.947994	0.00753216	0.69151	0.243121	0.0320478	0.999271
ENSMUSG00000022875	kininogen 1 [Source:MGI Symbol;Acc:MGI:1097705]	-5.42887e-07	0.00168744	-0.000668329	4.27827e-06	4.11232e-06	7.35762e-05	-1.17914e-05	0.0132921	-0.00153975	-0.000418044	-0.00527605	-0.000186835	0.999947	0.820135	NA	0.997043	1	0.998524	0.994547	NA	NA	NA	NA	0.999271
ENSMUSG00000114288	predicted gene, 32123 [Source:MGI Symbol;Acc:MGI:5591282]	2.49563e-06	1.91163e-05	-0.000114712	4.81026e-05	-2.35666e-06	0.00105682	-1.80638e-05	0.0150918	-0.00153819	-0.00210002	0.0123405	-0.0003731	0.999947	0.999398	NA	0.996998	1	0.965645	0.993086	NA	NA	NA	NA	0.999271
ENSMUSG00000118411	predicted gene, 50456 [Source:MGI Symbol;Acc:MGI:6324720]	-3.08915e-06	0.00301061	0.000136337	2.34468e-05	9.052e-06	0.00259295	-0.000191282	-0.00348129	-0.00153606	-0.0038515	0	-0.000935022	0.999947	0.654279	NA	0.996998	1	0.868873	0.95572	NA	NA	NA	NA	0.999271
ENSMUSG00000037578	polycystic kidney disease 2-like 1 [Source:MGI Symbol;Acc:MGI:1352448]	2.92117e-06	3.24881e-05	-0.000209447	-1.97066e-05	4.99932e-06	0.000417621	8.28701e-05	-0.0191228	-0.00153561	0.00264294	-0.0206642	-0.000270069	0.999947	0.998941	NA	0.996998	1	0.990708	0.980536	NA	NA	NA	NA	0.999271
ENSMUSG00000101972	H3 clustered histone 11 [Source:MGI Symbol;Acc:MGI:2448350]	-9.60192e-06	0.0016265	-0.00337586	-1.03125e-05	-1.1515e-05	-0.0053988	-0.000122379	0.0623163	-0.00153473	-0.00366083	0.0570409	-5.42377e-05	0.999947	0.941577	0.784622	0.997498	1	0.87769	0.971447	NA	0.963807	0.819662	NA	0.999271
ENSMUSG00000114883	predicted gene, 48860 [Source:MGI Symbol;Acc:MGI:6098601]	-3.16769e-06	-0.00250129	-0.00061631	-1.71196e-05	1.41202e-06	0.00114055	-3.13134e-05	-0.048892	-0.00153374	-0.000203671	-0.02337	-0.000402139	0.999947	0.826064	0.879376	0.996998	1	0.974433	0.991443	NA	NA	NA	NA	0.999271
ENSMUSG00000080791	akirin 1, pseudogene [Source:MGI Symbol;Acc:MGI:3650065]	1.35595e-06	-0.00456374	-0.000414027	-1.4982e-05	-7.65979e-06	-0.000533755	5.11904e-05	-0.0586846	-0.00153321	0.00194363	-0.0100036	-0.000195318	0.999947	0.546224	NA	0.996998	1	0.98781	0.986901	NA	NA	NA	NA	0.999271
ENSMUSG00000116922	RIKEN cDNA 4833419O12 gene [Source:MGI Symbol;Acc:MGI:1921159]	-6.62375e-06	0.00331535	-0.0131426	-9.00025e-05	1.16694e-05	-0.00408681	-2.45844e-05	0.00502993	-0.00153176	0.00251264	-0.024604	0.000162605	0.999947	0.657431	NA	0.996998	1	0.70374	0.991443	NA	NA	NA	NA	0.999271
ENSMUSG00000085922	forkhead-associated (FHA) phosphopeptide binding domain 1, opposite strand 2 [Source:MGI Symbol;Acc:MGI:3651870]	-6.20932e-06	0.000640341	-0.00290809	-7.87916e-05	9.2661e-06	-0.00289005	-3.48535e-05	-0.0253914	-0.00153167	0.00227045	-0.0346538	6.35076e-05	0.999947	0.960881	NA	0.996998	1	0.853743	0.990419	NA	NA	NA	NA	0.999271
ENSMUSG00000026043	collagen, type III, alpha 1 [Source:MGI Symbol;Acc:MGI:88453]	-3.52168e-05	0.082109	-0.00413042	0.000162293	9.51001e-05	0.000323083	-0.000698097	0.275844	-0.00152993	-0.0230602	0.0332501	-0.00186937	0.999947	0.37923	0.826741	0.996998	1	0.999619	0.825699	0.0699027	0.674834	0.578695	0.841532	0.999271
ENSMUSG00000114953	RIKEN cDNA 4930519K11 gene [Source:MGI Symbol;Acc:MGI:1925269]	-1.35866e-05	-0.000459965	-0.00199188	-8.19216e-05	3.9965e-06	-0.00257675	-0.00014842	-0.0231056	-0.00152978	-0.000585811	-0.0199839	-0.000124604	0.999947	0.982446	0.826741	0.996998	1	0.942975	0.957074	NA	0.967519	NA	NA	0.999271
ENSMUSG00000086804	predicted gene 43154 [Source:MGI Symbol;Acc:MGI:5663291]	-8.02711e-08	-0.000227745	-0.00312678	5.4468e-06	4.60977e-06	-0.00361165	-5.97725e-06	-0.0359215	-0.00152806	-0.000352882	-0.0280394	1.5098e-05	0.999947	0.991733	0.808976	0.997585	1	0.868873	0.994547	NA	0.984905	NA	NA	0.999271
ENSMUSG00000088695	predicted gene, 22334 [Source:MGI Symbol;Acc:MGI:5452111]	-1.02842e-06	-0.00122393	-0.000627356	-2.69755e-05	4.15185e-06	1.2002e-05	-4.84016e-07	-0.0340993	-0.00152726	0.00110643	-0.0240499	-0.000199864	0.999947	0.897004	NA	0.996998	1	0.999733	0.999219	NA	NA	NA	NA	0.999271
ENSMUSG00000022548	apolipoprotein D [Source:MGI Symbol;Acc:MGI:88056]	-5.50625e-06	-0.000113317	-0.00237875	0.000130372	1.83115e-06	0.00185639	-0.000136313	-0.00386515	-0.00152479	-0.00834298	-0.00513349	-0.0017368	0.999947	0.998328	0.826741	0.996998	1	0.992421	0.986901	0.980891	0.69151	0.822711	0.978969	0.999271
ENSMUSG00000030069	prokineticin 2 [Source:MGI Symbol;Acc:MGI:1354178]	-5.23945e-07	0.00168325	-0.000856227	1.50434e-05	9.99265e-07	2.23553e-05	-5.63483e-05	0.022926	-0.00152471	-0.00128883	0.00652148	-0.000166589	0.999947	0.623082	0.84735	0.996998	1	0.999116	0.98839	NA	0.993917	NA	NA	0.999271
ENSMUSG00000077285	predicted gene, 26394 [Source:MGI Symbol;Acc:MGI:5456171]	2.12088e-06	-0.00601029	-0.00138367	1.62063e-05	-8.19194e-06	-0.00158073	1.30258e-05	-0.06607	-0.00152424	2.7239e-06	-0.0147115	-0.000299228	0.999947	0.702485	0.826741	0.996998	1	0.977729	0.994547	NA	0.967519	NA	NA	0.999271
ENSMUSG00000110910	RIKEN cDNA 4921534A09 gene [Source:MGI Symbol;Acc:MGI:2444504]	-4.36614e-06	0.00031978	9.76286e-05	6.79776e-06	7.37208e-06	0.00766182	-6.03582e-05	-0.019751	-0.00152267	-0.00214484	-0.0259001	-0.00183922	0.999947	0.991136	0.986738	0.997585	1	0.82498	0.98839	NA	0.960489	0.911921	NA	0.999271
ENSMUSG00000111422	RIKEN cDNA 1700027J07 gene [Source:MGI Symbol;Acc:MGI:1916693]	-1.51724e-05	0.00598637	-0.0016778	-0.000104818	1.74609e-05	-0.00216998	-0.000291336	0.0204788	-0.00152218	-0.000361711	-0.0320689	-0.000136966	0.999947	0.561384	0.826741	0.996998	1	0.952811	0.886602	NA	NA	NA	NA	0.999271
ENSMUSG00000042436	microfibrillar-associated protein 4 [Source:MGI Symbol;Acc:MGI:1342276]	1.22565e-05	0.0135339	-0.0038267	0.000118542	0.000130613	0.00202807	7.25299e-05	-0.0376286	-0.00152086	0.000433145	-0.202626	-0.00220864	0.999947	0.690895	0.826741	0.996998	1	0.994255	0.991576	0.794222	0.659564	0.994323	0.190843	0.999271
ENSMUSG00000098602	microRNA 6946 [Source:MGI Symbol;Acc:MGI:5531181]	2.57313e-06	-0.000222077	1.87717e-05	5.7153e-06	1.1746e-05	0.0023175	3.65797e-05	-0.0486596	-0.00152047	0.000524283	-0.0489792	-0.000873769	0.999947	0.987669	NA	0.996998	1	0.873981	0.98839	NA	NA	NA	NA	0.999271
ENSMUSG00000104876	T cell receptor delta, constant region [Source:MGI Symbol;Acc:MGI:98612]	7.14863e-06	-0.000548925	-0.00327352	0.000211667	4.64311e-06	-0.00320881	-4.93463e-05	-0.0195225	-0.00151919	-0.0069472	-0.0198948	-0.000914479	0.999947	0.990514	0.826741	0.996998	1	0.978646	0.993086	0.894733	0.807347	0.811523	0.895873	0.999271
ENSMUSG00000112792	predicted gene, 38407 [Source:MGI Symbol;Acc:MGI:5621292]	-4.28291e-07	0.00128576	-0.000744206	2.35454e-05	-1.26538e-07	6.12878e-05	-3.38199e-05	0.0200187	-0.00151626	-0.00164972	0.0079766	-0.00017884	0.999947	0.845732	NA	0.996998	1	0.998524	0.991443	NA	NA	NA	NA	0.999271
ENSMUSG00000112721	predicted gene, 35608 [Source:MGI Symbol;Acc:MGI:5594767]	-3.72144e-06	0.00162758	-0.00120833	1.30334e-05	3.46507e-06	-0.000262361	-0.000254299	0.00494353	-0.0015158	-0.00296076	-0.00511751	-0.000119091	0.999947	0.763452	NA	0.996998	1	0.98781	0.95572	NA	NA	NA	NA	0.999271
ENSMUSG00000089651	predicted gene 16353 [Source:MGI Symbol;Acc:MGI:3840136]	7.00513e-06	-0.0034783	-0.000164519	5.81883e-05	-1.18195e-05	0.000321789	9.29256e-05	-0.0152107	-0.00151248	0.00120413	0.0184134	-0.000286556	0.999947	0.747513	0.967049	0.996998	1	0.998003	0.97427	NA	NA	NA	NA	0.999271
ENSMUSG00000098376	microRNA 6907 [Source:MGI Symbol;Acc:MGI:5530733]	-1.05438e-06	0.00245009	-0.000379243	2.14179e-05	2.40257e-06	0.000567712	-4.78812e-05	0.0332281	-0.00151119	-0.00188441	0.00997608	-0.000278351	0.999947	0.760156	NA	0.996998	1	0.981324	0.986901	NA	NA	NA	NA	0.999271
ENSMUSG00000006179	protease, serine 16 (thymus) [Source:MGI Symbol;Acc:MGI:1859181]	3.99151e-06	-0.00398304	-0.00102586	0.000334017	-4.7849e-05	0.00167268	-0.000274263	0.0991147	-0.00151063	-0.0209449	0.158226	-0.00109315	0.999947	0.87568	0.887936	0.996998	1	0.98927	0.947994	0.431565	0.858289	0.482694	0.2103	0.999271
ENSMUSG00000113362	predicted gene, 40557 [Source:MGI Symbol;Acc:MGI:5623442]	-4.90635e-06	0.00296611	-0.000540471	-6.28588e-06	6.41328e-06	0.000548889	-9.12045e-05	0.0248379	-0.00151037	-0.00166339	-0.00335919	-0.0002855	0.999947	0.727804	NA	0.996998	1	0.984913	0.980131	NA	NA	NA	NA	0.999271
ENSMUSG00000047586	non-specific cytotoxic cell receptor protein 1 homolog (zebrafish) [Source:MGI Symbol;Acc:MGI:2685009]	-1.32909e-05	0.0132853	-0.00412109	-0.000115612	-5.03057e-05	-0.0152038	-0.000148567	0.497789	-0.00150852	-0.00282483	0.4519	-0.000299201	0.999947	0.614611	0.783251	0.996998	1	0.826488	0.983203	0.0188356	0.801757	0.943431	0.0344578	0.999271
ENSMUSG00000035860	cadherin-related family member 3 [Source:MGI Symbol;Acc:MGI:1916014]	-3.53529e-06	-0.000273464	-0.00164073	-2.04131e-05	-6.06158e-06	-0.00237781	-3.32406e-05	0.0175191	-0.00150005	-0.000481988	0.0225802	-8.53165e-05	0.999947	0.989342	0.826741	0.996998	1	0.933808	0.991443	NA	NA	NA	NA	0.999271
ENSMUSG00000103783	predicted gene, 37522 [Source:MGI Symbol;Acc:MGI:5610750]	-2.98834e-06	0.0007246	-0.000270103	-6.11097e-06	1.8149e-07	0.000241373	-9.40275e-05	0.0201761	-0.00149815	-0.00202723	0.010574	-0.000253761	0.999947	0.947545	NA	0.997498	1	0.998524	0.980131	NA	NA	NA	NA	0.999271
ENSMUSG00000053675	transglutaminase 5 [Source:MGI Symbol;Acc:MGI:1921426]	-1.07672e-05	0.0205772	-0.0067623	9.47116e-05	-5.60675e-06	-0.0138718	-0.000242194	0.491658	-0.00149794	-0.0108344	0.216026	-8.12452e-05	0.999947	0.490926	0.605962	0.996998	1	0.772235	0.95572	0.0199627	0.859598	0.661959	0.120643	0.999271
ENSMUSG00000108801	predicted gene, 39090 [Source:MGI Symbol;Acc:MGI:5621975]	-1.59237e-05	0.00132963	-0.00333776	-0.000187952	-2.91394e-06	-0.00618773	-5.7897e-05	0.0279941	-0.00149424	0.00293032	0.0203508	-0.000126117	0.999947	0.954855	0.784622	0.996998	1	0.878656	0.98839	NA	0.967519	0.869971	NA	0.999271
ENSMUSG00000082729	predicted gene 14845 [Source:MGI Symbol;Acc:MGI:3704515]	-9.95824e-06	0.000157296	-0.00194883	-0.000102295	2.03805e-06	-0.00266392	-6.96045e-05	-0.00543444	-0.00148894	0.0020273	-0.00740202	-3.31004e-05	0.999947	0.991222	NA	0.996998	1	0.898928	0.981097	NA	NA	NA	NA	0.999271
ENSMUSG00000084622	predicted gene, 25545 [Source:MGI Symbol;Acc:MGI:5455322]	-1.95242e-06	0.000899738	0.000205608	1.57341e-05	1.19111e-06	0.00185078	-8.93996e-05	0.0116276	-0.00148823	-0.00208772	0.00241311	-0.000750962	0.999947	0.899025	NA	0.996998	1	0.878656	0.980536	NA	NA	NA	NA	0.999271
ENSMUSG00000102771	predicted gene, 33320 [Source:MGI Symbol;Acc:MGI:5592479]	1.01154e-06	-0.00110013	-0.000253185	3.91791e-06	9.87679e-07	0.000449052	1.36621e-05	-0.0312333	-0.0014868	0.000189415	-0.0164033	-0.000255637	0.999947	0.903208	NA	0.997498	1	0.985107	0.994547	NA	NA	NA	NA	0.999271
ENSMUSG00000030468	sialic acid binding Ig-like lectin G [Source:MGI Symbol;Acc:MGI:2443630]	-8.55769e-06	0.0102304	-0.00251247	0.000166703	-1.28871e-06	-0.00325818	-0.00029209	0.238838	-0.00148543	-0.0144813	0.121517	-0.000752931	0.999947	0.682423	0.826741	0.996998	1	0.975023	0.945149	0.109959	0.854289	0.581181	0.316946	0.999271
ENSMUSG00000038917	RIKEN cDNA 3930402G23 gene [Source:MGI Symbol;Acc:MGI:1921277]	-5.46499e-06	0.0100251	-0.00185355	0.000287526	-1.52267e-05	0.00310243	-0.000327358	0.290962	-0.00148432	-0.019341	0.184273	-0.00140701	0.999947	0.716988	0.851211	0.996998	1	0.981467	0.947994	0.073921	0.807347	0.538705	0.189812	0.999271
ENSMUSG00000074156	carboxylesterase 1H [Source:MGI Symbol;Acc:MGI:1922954]	9.58615e-07	0.00214843	-0.00094214	-6.81752e-05	1.33536e-05	-0.00127001	8.87113e-05	-0.0132156	-0.00148423	0.00558273	-0.0419197	-0.00010142	0.999947	0.835965	NA	0.996998	1	0.963286	0.980536	NA	NA	NA	NA	0.999271
ENSMUSG00000002068	cyclin E1 [Source:MGI Symbol;Acc:MGI:88316]	-1.66489e-06	0.00562678	-0.00278844	0.000252468	-4.22015e-05	-0.00268162	-0.000217033	0.247699	-0.00148078	-0.0141193	0.239885	-0.00114488	0.999947	0.855944	0.826741	0.996998	1	0.984913	0.973503	0.104767	0.769394	0.645081	0.125077	0.999271
ENSMUSG00000092464	predicted gene 8902 [Source:MGI Symbol;Acc:MGI:3646241]	1.30451e-06	0.00082557	-0.000454524	4.71117e-06	-1.97947e-07	2.45804e-05	2.21745e-05	0.0111259	-0.00147894	0.00021112	0.00465281	-0.000170981	0.999947	0.921657	NA	0.996998	1	0.999733	0.992132	NA	NA	NA	NA	0.999271
ENSMUSG00000115184	predicted gene, 49197 [Source:MGI Symbol;Acc:MGI:6118641]	-4.39273e-06	0.00343394	-0.00012324	-4.46632e-05	8.85033e-06	0.000499143	-4.74723e-05	0.0192457	-0.00147372	0.000446593	-0.00991356	-0.000264494	0.999947	0.60106	NA	0.996998	1	0.985107	0.986901	NA	NA	NA	NA	0.999271
ENSMUSG00000080917	predicted gene 15925 [Source:MGI Symbol;Acc:MGI:3801830]	-4.02907e-06	0.00263382	-0.000867974	6.21723e-05	-6.567e-06	-0.0002438	-0.000209909	0.0905887	-0.00147106	-0.00736628	0.0575605	-0.000261175	0.999947	0.839165	0.843414	0.996998	1	0.998524	0.947994	NA	NA	NA	NA	0.999271
ENSMUSG00000116185	predicted gene, 49411 [Source:MGI Symbol;Acc:MGI:6155037]	-3.41939e-06	-0.000172668	0.000181032	-7.85192e-06	1.64537e-06	0.0016843	-8.87932e-05	-0.0117594	-0.0014698	-0.00110858	-0.00888528	-0.000588527	0.999947	0.987669	NA	0.996998	1	0.903888	0.980536	NA	NA	NA	NA	0.999271
ENSMUSG00000084967	predicted gene 12296 [Source:MGI Symbol;Acc:MGI:3711946]	2.40271e-06	-0.0010449	-0.000609315	4.51806e-05	-5.70576e-06	8.75671e-05	2.74695e-06	0.000812769	-0.0014696	-0.00173491	0.0151542	-0.000189103	0.999947	0.915244	NA	0.996998	1	0.998524	0.995645	NA	NA	NA	NA	0.999271
ENSMUSG00000092247	predicted gene 20426 [Source:MGI Symbol;Acc:MGI:5141891]	-1.02078e-05	0.00342439	-0.00126658	-0.000110339	1.04137e-05	-0.0017729	-4.58723e-05	0.0158382	-0.00146859	0.00171162	-0.0162995	-0.000259944	0.999947	0.829865	0.826741	0.996998	1	0.974096	0.98839	NA	0.97757	NA	NA	0.999271
ENSMUSG00000006403	a disintegrin-like and metallopeptidase (reprolysin type) with thrombospondin type 1 motif, 4 [Source:MGI Symbol;Acc:MGI:1339949]	-2.18203e-05	0.0391385	-0.0024348	2.16165e-06	4.07086e-05	-0.0022952	-0.000334995	0.290921	-0.00146471	-0.0100826	0.0427915	-0.000660283	0.999947	0.37923	0.826741	0.998788	1	0.981467	0.885414	0.0656909	0.880676	0.648863	0.718466	0.999271
ENSMUSG00000087627	RIKEN cDNA A230059L01 gene [Source:MGI Symbol;Acc:MGI:2443688]	-7.0256e-06	0.00286763	-0.000818505	-9.12922e-05	1.05355e-05	-0.00139868	-2.01356e-05	0.00222898	-0.00146446	0.00283133	-0.0262789	-0.000156527	0.999947	0.771117	NA	0.996998	1	0.971963	0.993086	NA	NA	NA	NA	0.999271
ENSMUSG00000115270	RIKEN cDNA 5430430K15 gene [Source:MGI Symbol;Acc:MGI:1918585]	-6.44968e-06	0.000501487	-0.00092291	6.63924e-05	-5.77341e-06	0.000259633	-0.000292295	0.0436391	-0.00145999	-0.00905676	0.0346893	-0.000329656	0.999947	0.979647	0.838162	0.996998	1	0.998524	0.886602	NA	0.980221	NA	NA	0.999271
ENSMUSG00000104091	predicted gene, 37317 [Source:MGI Symbol;Acc:MGI:5610545]	-2.64788e-06	-0.00102976	-0.000113714	2.04239e-05	-4.46828e-06	0.00154779	-9.88764e-05	0.00598756	-0.0014599	-0.00308444	0.0118479	-0.000428728	0.999947	0.930412	0.974157	0.996998	1	0.957767	0.973503	NA	NA	NA	NA	0.999271
ENSMUSG00000117030	predicted gene, 49959 [Source:MGI Symbol;Acc:MGI:6270682]	-9.47109e-06	-0.00214612	-0.000261546	-7.14381e-07	-4.65226e-06	0.00472417	-0.000136384	-0.0219843	-0.00145938	-0.00390004	-0.00083825	-0.00102192	0.999947	0.899025	0.961535	0.998847	1	0.890169	0.957238	NA	0.967519	NA	NA	0.999271
ENSMUSG00000025900	retinitis pigmentosa 1 (human) [Source:MGI Symbol;Acc:MGI:1341105]	5.8377e-07	-0.00248109	1.71762e-05	3.86379e-05	-7.05569e-06	0.00189364	-2.09048e-05	-0.0193041	-0.00145918	-0.00206976	0.00867442	-0.000642869	0.999947	0.702935	NA	0.996998	1	0.896703	0.992114	NA	NA	NA	NA	0.999271
ENSMUSG00000024909	epidermal growth factor-containing fibulin-like extracellular matrix protein 2 [Source:MGI Symbol;Acc:MGI:1891209]	-1.9728e-05	0.0426472	-0.00414223	0.000558588	3.86473e-05	0.00640029	-0.000758279	0.334069	-0.00145663	-0.035683	0.159129	-0.00302158	0.999947	0.43586	0.826741	0.996998	1	0.974978	0.885414	0.0279672	0.609933	0.473364	0.292204	0.999271
ENSMUSG00000099139	RIKEN cDNA 1110028F18 gene [Source:MGI Symbol;Acc:MGI:1915942]	-3.88465e-06	-0.000625861	-0.000729552	2.76193e-05	-6.89036e-06	0.00040974	-7.87562e-05	0.0185263	-0.00145653	-0.00332497	0.0242382	-0.000351233	0.999947	0.975248	0.870826	0.996998	1	0.996549	0.980536	NA	0.980221	NA	NA	0.999271
ENSMUSG00000106371	RIKEN cDNA 9530097N15 gene [Source:MGI Symbol;Acc:MGI:1925995]	-1.24093e-07	0.00165719	-9.59023e-05	2.16757e-05	1.47811e-06	0.00137769	-2.17461e-05	0.0230453	-0.00145565	-0.00134797	0.00659409	-0.000434174	0.999947	0.860857	NA	0.996998	1	0.948058	0.991696	NA	NA	NA	NA	0.999271
ENSMUSG00000082512	predicted gene 13937 [Source:MGI Symbol;Acc:MGI:3651879]	-6.38165e-06	0.00756449	-0.000699239	-5.66053e-05	1.46098e-05	-0.00124083	-6.05498e-05	0.0771874	-0.00145546	-0.000527973	0.0113119	-0.00018758	0.999947	0.475966	0.866861	0.996998	1	0.974578	0.983661	NA	NA	NA	NA	0.999271
ENSMUSG00000092540	predicted gene 8738 [Source:MGI Symbol;Acc:MGI:3644778]	4.35738e-06	-0.00133449	-0.000404755	3.31063e-06	3.95223e-06	0.00153311	6.18265e-05	-0.0436514	-0.0014554	0.00212105	-0.0313444	-0.00052642	0.999947	0.950498	0.934736	0.998178	1	0.981403	0.986901	NA	0.978139	NA	NA	0.999271
ENSMUSG00000106851	RIKEN cDNA 4930421C12 gene [Source:MGI Symbol;Acc:MGI:1926038]	-3.63215e-06	0.00224579	-0.000886176	-3.10588e-05	6.41226e-06	-0.000731422	-4.95653e-05	-0.00236797	-0.00145336	0.00019255	-0.014568	-7.95436e-05	0.999947	0.714814	NA	0.996998	1	0.972618	0.986901	NA	NA	NA	NA	0.999271
ENSMUSG00000114794	predicted gene, 47782 [Source:MGI Symbol;Acc:MGI:6096947]	1.85786e-06	-0.0035176	-0.000191054	-3.6042e-05	-2.23051e-07	0.000458786	6.95629e-05	-0.0618157	-0.00144792	0.00307008	-0.0212429	-0.000255616	0.999947	0.587225	NA	0.996998	1	0.986139	0.981097	NA	NA	NA	NA	0.999271
ENSMUSG00000089716	predicted gene 6264 [Source:MGI Symbol;Acc:MGI:3779580]	-3.70458e-06	-0.000235007	-0.000162915	5.54353e-05	-6.8808e-07	0.00329038	-0.000120702	0.000875827	-0.00144713	-0.00541859	0.00170684	-0.000720866	0.999947	0.991478	0.971189	0.996998	1	0.920711	0.957238	NA	NA	NA	NA	0.999271
ENSMUSG00000030895	hemopexin [Source:MGI Symbol;Acc:MGI:105112]	3.08745e-06	-0.00136574	-0.00159152	6.17768e-05	-9.8485e-06	-0.00189223	-3.66952e-06	0.00775704	-0.00144666	-0.00186907	0.0262106	-0.000274466	0.999947	0.953287	0.826741	0.996998	1	0.974007	0.995749	NA	0.967519	NA	NA	0.999271
ENSMUSG00000106334	predicted gene 43549 [Source:MGI Symbol;Acc:MGI:5663686]	-1.21197e-06	-0.00466548	-0.00151562	-2.95744e-05	-9.07368e-06	-0.00245173	7.59003e-06	-0.0418874	-0.00144531	0.00109833	0.00106341	-0.000102647	0.999947	0.682064	0.826741	0.996998	1	0.935408	0.994547	NA	0.984905	0.940637	NA	0.999271
ENSMUSG00000047819	tigger transposable element derived 4 [Source:MGI Symbol;Acc:MGI:2685264]	-1.52876e-05	0.00759738	-0.00216734	-4.08274e-05	5.75953e-06	-0.00258609	-0.000180789	0.11663	-0.00144418	-0.00555816	0.0563597	-0.000709549	0.999947	0.755003	0.826741	0.996998	1	0.980593	0.962108	0.348707	0.883252	0.816223	0.632264	0.999271
ENSMUSG00000093327	microRNA 5107 [Source:MGI Symbol;Acc:MGI:4950427]	3.9937e-06	-0.000340531	-0.00316981	-1.13188e-06	-1.68191e-05	-0.00690783	4.91701e-05	0.0396177	-0.00144371	0.00183381	0.0560741	-0.000248025	0.999947	0.993127	0.791193	0.998917	1	0.892633	0.991443	0.752712	0.948042	0.945041	NA	0.999271
ENSMUSG00000101995	predicted gene 29480 [Source:MGI Symbol;Acc:MGI:5580186]	-4.82461e-06	-0.000643721	-0.00150638	2.74908e-06	-2.77881e-06	-0.0017556	-7.99611e-05	0.000835281	-0.00144322	-0.00231428	0.00651178	-7.5889e-05	0.999947	0.96729	NA	0.99801	1	0.949294	0.980536	NA	NA	NA	NA	0.999271
ENSMUSG00000111157	predicted gene, 47887 [Source:MGI Symbol;Acc:MGI:6097116]	-3.62853e-06	-0.00205285	-0.00125155	-2.14907e-05	-4.96134e-06	-0.00157778	-3.70141e-05	-0.0152484	-0.00144234	-0.000388479	0.00527921	-7.37479e-05	0.999947	0.821968	NA	0.996998	1	0.949794	0.98839	NA	NA	NA	NA	0.999271
ENSMUSG00000117376	RIKEN cDNA 2010106G04 gene [Source:MGI Symbol;Acc:MGI:1923783]	2.41381e-06	-0.00101889	-0.000393553	2.82649e-05	1.35357e-06	0.0004773	1.70679e-05	-0.0229019	-0.00144115	-0.00079254	-0.0129337	-0.000254159	0.999947	0.912622	NA	0.996998	1	0.981404	0.993241	NA	NA	NA	NA	0.999271
ENSMUSG00000106326	predicted gene 42977 [Source:MGI Symbol;Acc:MGI:5663114]	6.26025e-07	0.00124354	0.000470961	-2.04007e-05	4.13564e-06	0.00441366	2.43595e-05	0.00787322	-0.00144108	0.00138868	-0.00752961	-0.000889917	0.999947	0.934553	0.900016	0.996998	1	0.857199	0.991443	NA	NA	NA	NA	0.999271
ENSMUSG00000066407	predicted gene 10263 [Source:MGI Symbol;Acc:MGI:3642825]	-2.12087e-05	0.00235569	-0.00416624	3.06174e-05	-5.15326e-05	-0.00964832	-0.000344176	0.192529	-0.00143934	-0.0127881	0.230643	-0.000751161	0.999947	0.949066	0.808976	0.997498	1	0.927631	0.947994	0.172474	0.801757	0.682691	0.132243	0.999271
ENSMUSG00000086495	predicted gene 13778 [Source:MGI Symbol;Acc:MGI:3649233]	-1.24855e-06	-0.00214183	-0.00102694	3.93431e-05	-6.65669e-06	-0.00046577	-4.4256e-05	-0.0134608	-0.00143934	-0.00268593	0.0121946	-0.000127716	0.999947	0.810648	NA	0.996998	1	0.984913	0.986901	NA	NA	NA	NA	0.999271
ENSMUSG00000107593	predicted gene, 44097 [Source:MGI Symbol;Acc:MGI:5690489]	1.75558e-06	-0.00195637	0.000246711	1.43139e-05	-4.73045e-06	0.00135445	2.75226e-05	-0.0171995	-0.00143782	-4.84826e-05	0.00463491	-0.000494927	0.999947	0.729986	NA	0.996998	1	0.920711	0.991443	NA	NA	NA	NA	0.999271
ENSMUSG00000115807	predicted gene, 49100 [Source:MGI Symbol;Acc:MGI:6118496]	-3.51391e-06	-0.000202608	-0.000251562	-8.39973e-05	9.69652e-06	0.000116148	7.27816e-06	-0.0620315	-0.00143617	0.00380695	-0.0480532	-0.000221726	0.999947	0.987052	NA	0.996998	1	0.998524	0.994547	NA	NA	NA	NA	0.999271
ENSMUSG00000019936	epiphycan [Source:MGI Symbol;Acc:MGI:107942]	-4.26346e-06	0.00177695	-0.00139784	1.47638e-05	3.21908e-07	-0.0011536	-0.000230563	0.0373417	-0.00143503	-0.00353805	0.0162883	-2.3983e-05	0.999947	0.810648	0.826741	0.996998	1	0.946008	0.95572	NA	NA	NA	NA	0.999271
ENSMUSG00000058207	serine (or cysteine) peptidase inhibitor, clade A, member 3K [Source:MGI Symbol;Acc:MGI:98377]	-2.09051e-06	-0.00137791	-0.00152792	1.88517e-05	6.44151e-07	-0.00125129	-4.37443e-05	-0.0313131	-0.00143112	-0.00173697	-0.0149173	-5.87304e-06	0.999947	0.860857	0.826741	0.996998	1	0.935408	0.987145	NA	NA	NA	NA	0.999271
ENSMUSG00000112116	predicted gene, 46234 [Source:MGI Symbol;Acc:MGI:5825871]	7.7051e-06	-0.00355918	5.23866e-05	8.20481e-05	-3.14965e-06	0.00304616	5.40333e-05	-0.0530428	-0.00143078	-0.00166445	-0.0161702	-0.000903875	0.999947	0.741313	0.989002	0.996998	1	0.875592	0.986901	NA	NA	NA	NA	0.999271
ENSMUSG00000103006	RIKEN cDNA 4933417C20 gene [Source:MGI Symbol;Acc:MGI:1918378]	-4.48632e-06	0.00165094	-0.000497368	-1.15988e-05	5.33458e-06	0.00303256	-4.85608e-05	0.00840379	-0.00143064	-0.00126546	-0.00720161	-0.000709766	0.999947	0.940506	0.923471	0.997498	1	0.954891	0.989213	NA	0.967519	NA	NA	0.999271
ENSMUSG00000005547	cytochrome P450, family 2, subfamily a, polypeptide 5 [Source:MGI Symbol;Acc:MGI:88597]	3.34033e-07	-0.00220648	-0.000174847	-3.79589e-06	-3.3083e-06	0.000268262	1.80885e-05	-0.0327384	-0.00143046	0.000586396	-0.00819242	-0.000229876	0.999947	0.744914	NA	0.997498	1	0.995118	0.993086	NA	NA	NA	NA	0.999271
ENSMUSG00000023918	adhesion G protein-coupled receptor F4 [Source:MGI Symbol;Acc:MGI:1925499]	9.35416e-06	-0.00709034	-0.00108062	0.000141671	-1.95465e-05	-0.000547884	8.08688e-06	-0.0338528	-0.00142994	-0.00364954	0.0244722	-0.000331971	0.999947	0.645839	0.828178	0.996998	1	0.994502	0.994547	NA	0.971724	NA	NA	0.999271
ENSMUSG00000082076	predicted gene 8659 [Source:MGI Symbol;Acc:MGI:3645697]	9.28578e-07	0.000315604	0.000102162	-9.16131e-06	6.53367e-06	0.00214602	1.75192e-05	-0.00977643	-0.00142991	0.000771693	-0.0215171	-0.00073466	0.999947	0.979321	NA	0.996998	1	0.881289	0.993086	NA	NA	NA	NA	0.999271
ENSMUSG00000112963	predicted gene 6093 [Source:MGI Symbol;Acc:MGI:3648840]	-2.35598e-06	0.00073631	-0.00166182	7.79893e-06	7.58063e-08	-9.32536e-05	-9.81851e-05	0.00737033	-0.00142973	-0.00122215	0.00274482	-0.000127157	0.999947	0.894962	NA	0.996998	1	0.99641	0.981097	NA	NA	NA	NA	0.999271
ENSMUSG00000112851	predicted gene 7727 [Source:MGI Symbol;Acc:MGI:3647359]	-1.51216e-06	-0.00150285	-0.000912541	-1.70569e-05	-4.49892e-06	-0.000762258	-9.65209e-07	-0.00657761	-0.00142523	0.000616095	0.0078013	-5.88745e-05	0.999947	0.785901	NA	0.996998	1	0.963286	0.998906	NA	NA	NA	NA	0.999271
ENSMUSG00000084864	RIKEN cDNA 1700027A07 gene [Source:MGI Symbol;Acc:MGI:1917246]	6.8098e-06	-0.00392896	-0.000257501	6.85132e-05	-8.74054e-06	0.000595136	4.89736e-05	-0.0262702	-0.00142351	-0.00124676	0.00939312	-0.000273439	0.999947	0.601629	NA	0.996998	1	0.979107	0.986901	NA	NA	NA	NA	0.999271
ENSMUSG00000102376	predicted gene, 37975 [Source:MGI Symbol;Acc:MGI:5611203]	-2.37759e-06	0.00375209	-0.000634778	7.68619e-05	-1.70545e-06	0.00132738	-0.000107482	0.0846134	-0.00142123	-0.00592911	0.0478672	-0.000486073	0.999947	0.822178	0.89113	0.996998	1	0.981058	0.971447	NA	0.97757	NA	NA	0.999271
ENSMUSG00000112761	predicted gene, 47972 [Source:MGI Symbol;Acc:MGI:6097254]	-4.65677e-07	0.000470333	-8.24703e-05	-4.63992e-05	8.21394e-06	0.000498127	4.20988e-05	-0.0316048	-0.00142055	0.00292601	-0.0328487	-0.000256595	0.999947	0.963632	NA	0.996998	1	0.984913	0.98839	NA	NA	NA	NA	0.999271
ENSMUSG00000043418	leucine-rich repeat, immunoglobulin-like and transmembrane domains 2 [Source:MGI Symbol;Acc:MGI:2444885]	3.42588e-06	-0.00341937	-0.000656311	5.3712e-05	-4.88503e-06	-5.74104e-05	5.79419e-06	-0.0400566	-0.00141698	-0.00173765	-0.00856725	-0.000189656	0.999947	0.695453	NA	0.996998	1	0.998902	0.994547	NA	NA	NA	NA	0.999271
ENSMUSG00000099254	microRNA 7030 [Source:MGI Symbol;Acc:MGI:5530649]	-6.2412e-06	-0.0045605	-0.00091176	-0.000114524	9.53382e-06	-0.000453204	-2.01141e-06	-0.132647	-0.00141661	0.00467439	-0.073554	-0.000318464	0.999947	0.689295	0.847967	0.996998	1	0.996619	0.998012	NA	NA	NA	NA	0.999271
ENSMUSG00000087411	predicted gene 16048 [Source:MGI Symbol;Acc:MGI:3801855]	-2.73306e-06	0.00134008	-6.0652e-05	6.35145e-06	3.021e-06	0.00127292	-8.70941e-05	0.00775059	-0.00141654	-0.00181673	-0.00262825	-0.000416811	0.999947	0.864073	NA	0.996998	1	0.947105	0.980536	NA	NA	NA	NA	0.999271
ENSMUSG00000058794	nuclear factor, erythroid derived 2 [Source:MGI Symbol;Acc:MGI:97308]	-7.37665e-06	0.011761	-0.00139028	6.40082e-05	7.14681e-06	-0.00133906	-0.000206703	0.238961	-0.00141597	-0.00811643	0.075188	-0.000327554	0.999947	0.483431	0.826741	0.996998	1	0.981879	0.942224	0.0540474	0.967519	0.59526	NA	0.999271
ENSMUSG00000106287	predicted gene 43585 [Source:MGI Symbol;Acc:MGI:5663722]	-3.08155e-06	-0.00361391	-0.000946951	-1.26761e-05	1.09747e-05	0.00178008	-3.00049e-05	-0.119859	-0.00141488	-0.000641125	-0.0836887	-0.000634763	0.999947	0.849986	0.867945	0.997498	1	0.978561	0.993086	0.251884	0.964519	0.978898	NA	0.999271
ENSMUSG00000097295	high mobility group box 1, pseudogene 8 [Source:MGI Symbol;Acc:MGI:96114]	-5.48769e-06	0.00849248	-0.00180027	0.000117025	2.46896e-05	0.00126502	-0.000132982	0.051673	-0.00141345	-0.00773055	-0.0120723	-0.000866704	0.999947	0.720886	0.826741	0.996998	1	0.990872	0.980536	0.680498	0.886906	0.724797	0.928396	0.999271
ENSMUSG00000026984	interleukin 1 family, member 6 [Source:MGI Symbol;Acc:MGI:1859324]	6.83513e-06	-0.000276863	-0.000404957	0.000135145	-7.30546e-06	0.000661925	-2.192e-05	0.0409971	-0.00141079	-0.00865787	0.0352816	-0.000286929	0.999947	0.986109	NA	0.996998	1	0.974978	0.991696	NA	NA	NA	NA	0.999271
ENSMUSG00000108604	predicted gene 44850 [Source:MGI Symbol;Acc:MGI:5753426]	-1.72126e-06	0.00115163	-0.000188613	1.82045e-05	-6.54198e-06	0.000951693	-8.69841e-05	0.0482055	-0.00140964	-0.00239528	0.0353058	-0.00034097	0.999947	0.889204	NA	0.996998	1	0.967948	0.980536	NA	NA	NA	NA	0.999271
ENSMUSG00000102207	predicted gene 10344 [Source:MGI Symbol;Acc:MGI:3642672]	-4.95394e-06	-0.00418091	-0.00042389	-5.48247e-05	-3.10522e-06	0.00109653	-2.92944e-05	-0.0661996	-0.00140695	0.00117586	-0.0174426	-0.000378283	0.999947	0.599377	NA	0.996998	1	0.97777	0.991443	NA	NA	NA	NA	0.999271
ENSMUSG00000085546	predicted gene 14252 [Source:MGI Symbol;Acc:MGI:3649403]	-4.37063e-06	0.000638159	-0.000445569	-1.52766e-05	-2.68931e-07	-7.77819e-05	-0.000140851	0.0130034	-0.00140464	-0.00118509	0.00617081	-0.000159294	0.999947	0.936294	NA	0.996998	1	0.998524	0.964937	NA	NA	NA	NA	0.999271
ENSMUSG00000109052	predicted gene 45012 [Source:MGI Symbol;Acc:MGI:5753588]	-4.5456e-06	0.00216563	-0.00106179	1.36701e-05	-6.13181e-06	-0.0013906	-0.000159521	0.0678718	-0.00140406	-0.00393036	0.0450541	-0.000114615	0.999947	0.846903	NA	0.996998	1	0.966787	0.957074	NA	NA	NA	NA	0.999271
ENSMUSG00000054072	interferon inducible GTPase 1 [Source:MGI Symbol;Acc:MGI:1926259]	2.27315e-06	0.00410762	-0.00128422	0.000253559	-2.5904e-05	-0.000681337	-0.000194268	0.289434	-0.00139893	-0.0214219	0.199853	-0.000475279	0.999947	0.821968	0.826741	0.996998	1	0.99528	0.953444	0.0445396	0.948042	0.406945	0.0584806	0.999271
ENSMUSG00000059108	interferon induced transmembrane protein 6 [Source:MGI Symbol;Acc:MGI:2686976]	1.49403e-06	0.0200775	-0.00148299	0.000234695	1.4232e-06	-0.000333619	-0.000111062	0.54843	-0.00139406	-0.0111941	0.162454	-0.00056886	0.999947	0.414397	0.826741	0.996998	1	0.998524	0.980536	0.013523	0.943951	0.581181	0.130226	0.999271
ENSMUSG00000097182	RIKEN cDNA A830009L08 gene [Source:MGI Symbol;Acc:MGI:2443762]	-2.03085e-06	-0.00124699	-0.00227472	6.90077e-06	-4.96869e-06	-0.00216983	-5.6839e-05	0.0044991	-0.00139211	-0.00164644	0.0129257	3.39593e-05	0.999947	0.899793	NA	0.996998	1	0.881289	0.986901	NA	NA	NA	NA	0.999271
ENSMUSG00000086709	predicted gene 16263 [Source:MGI Symbol;Acc:MGI:3826536]	-2.97427e-06	-0.00279716	-0.000509416	8.8454e-05	-8.13565e-06	0.00342699	-8.7131e-05	-0.0234499	-0.00139028	-0.00599102	0.00868275	-0.000862017	0.999947	0.837103	0.900277	0.996998	1	0.896703	0.980536	NA	0.97757	NA	NA	0.999271
ENSMUSG00000087629	predicted gene 12246 [Source:MGI Symbol;Acc:MGI:3651154]	-1.03336e-06	-0.000386701	0.000281127	3.85141e-05	4.76973e-06	0.00398711	-4.46499e-05	-0.0400619	-0.00138937	-0.00263666	-0.0300565	-0.00145762	0.999947	0.979212	0.938736	0.996998	1	0.810619	0.986901	NA	NA	NA	NA	0.999271
ENSMUSG00000109122	RIKEN cDNA A230103L15 gene [Source:MGI Symbol;Acc:MGI:1925005]	2.09515e-06	0.000873058	0.00012865	0.000103616	-2.8805e-06	0.00349923	-5.32512e-05	0.0337086	-0.00138212	-0.00777691	0.0222541	-0.00184058	0.999947	0.940506	NA	0.996998	1	0.766509	0.986901	NA	NA	NA	NA	0.999271
ENSMUSG00000105520	predicted gene 42837 [Source:MGI Symbol;Acc:MGI:5662974]	-6.30163e-07	-0.00218068	-0.000106793	-3.66934e-05	1.75281e-06	0.000957704	1.54708e-05	-0.0453807	-0.00137863	0.00190242	-0.0215827	-0.000331633	0.999947	0.737164	NA	0.996998	1	0.968148	0.994547	NA	NA	NA	NA	0.999271
ENSMUSG00000093559	predicted gene 20705 [Source:MGI Symbol;Acc:MGI:5313152]	3.28969e-06	-0.00275462	-0.000135247	-6.5516e-06	3.20731e-06	0.00181834	5.01703e-05	-0.0672844	-0.00137709	0.00172698	-0.0385019	-0.000444589	0.999947	0.832659	0.972559	0.997498	1	0.966493	0.986901	NA	NA	NA	NA	0.999271
ENSMUSG00000109002	predicted gene, 38405 [Source:MGI Symbol;Acc:MGI:5621290]	3.26426e-06	-0.00229528	0.000164137	5.72137e-05	-7.14124e-06	0.00180787	-1.42114e-05	-0.00389983	-0.00137694	-0.00228428	0.0123646	-0.000521621	0.999947	0.761858	NA	0.996998	1	0.920711	0.994547	NA	NA	NA	NA	0.999271
ENSMUSG00000050075	G protein-coupled receptor 171 [Source:MGI Symbol;Acc:MGI:2442043]	-5.23389e-06	0.0154392	-0.0018227	0.000128481	-1.16939e-05	-0.00344347	-0.000227314	0.63472	-0.00137578	-0.0112543	0.295342	-0.000741564	0.999947	0.538547	0.826741	0.996998	1	0.974433	0.957074	0.00962462	0.859598	0.654035	0.0675647	0.999271
ENSMUSG00000044014	neuropeptide Y receptor Y5 [Source:MGI Symbol;Acc:MGI:108082]	-3.1796e-06	-0.00364861	-0.000583552	-5.93993e-05	1.36991e-06	0.00125506	-1.61695e-06	-0.0710571	-0.0013728	0.00181146	-0.0344666	-0.000464356	0.999947	0.797573	0.894252	0.996998	1	0.981467	0.998544	NA	0.980221	NA	NA	0.999271
ENSMUSG00000110738	predicted gene, 47092 [Source:MGI Symbol;Acc:MGI:6095822]	-9.24601e-07	-0.00417573	-0.000175673	6.90419e-05	-1.24949e-05	0.00149642	-0.000375214	-0.0173531	-0.00137076	-0.00976017	0.00850494	-0.000407873	0.999947	0.57314	NA	0.996998	1	0.967453	0.88593	NA	NA	NA	NA	0.999271
ENSMUSG00000109973	predicted gene 45397 [Source:MGI Symbol;Acc:MGI:5791233]	1.30169e-05	0.0156516	-0.00130992	0.000428564	-1.49521e-06	0.00227449	-0.000130761	0.486099	-0.00136809	-0.0200579	0.187064	-0.000935462	0.999947	0.517678	0.860552	0.996998	1	0.981467	0.980536	0.0195953	0.8927	0.471019	0.132718	0.999271
ENSMUSG00000050234	gap junction protein, alpha 4 [Source:MGI Symbol;Acc:MGI:95715]	-3.47364e-05	0.022137	-0.00302717	0.000384156	5.8812e-05	0.0128611	-0.00114471	0.151574	-0.00136793	-0.0359904	0.0433386	-0.00344111	0.999947	0.568828	0.851211	0.996998	1	0.935408	0.775119	0.236505	0.655603	0.461943	0.798614	0.999271
ENSMUSG00000062991	neuregulin 1 [Source:MGI Symbol;Acc:MGI:96083]	-6.78155e-06	0.00309048	-0.00302988	0.000185147	-8.41124e-06	-0.00404084	-0.000229886	0.0808924	-0.00136662	-0.0129286	0.063907	-0.000729355	0.999947	0.925908	0.826741	0.996998	1	0.972917	0.957074	0.527493	0.858289	0.610659	0.609895	0.999271
ENSMUSG00000105774	predicted gene 43006 [Source:MGI Symbol;Acc:MGI:5663143]	-3.1318e-06	-0.000329977	-0.000289209	3.24059e-05	-1.28873e-05	0.00109496	-0.000143293	0.0619547	-0.00136562	-0.00478717	0.0584374	-0.000381768	0.999947	0.986564	0.940912	0.996998	1	0.978779	0.957074	NA	0.984905	NA	NA	0.999271
ENSMUSG00000003665	hyaluronan synthase 1 [Source:MGI Symbol;Acc:MGI:106590]	-3.47798e-06	0.0200363	-0.00138328	1.21635e-05	1.11146e-05	-0.00151347	-5.47108e-05	0.350756	-0.0013655	-0.00219577	0.085439	-0.000394486	0.999947	0.395404	0.826741	0.997498	1	0.981879	0.98839	0.031393	0.964519	0.915887	NA	0.999271
ENSMUSG00000020916	keratin 36 [Source:MGI Symbol;Acc:MGI:109364]	-1.49947e-05	0.0407467	-0.00281933	-8.56592e-05	3.56036e-05	-0.00581107	-0.000130642	0.333814	-0.00135981	-0.00248681	0.0532694	-0.000336114	0.999947	0.370637	0.814776	0.996998	1	0.927631	0.980536	0.0436155	0.918757	0.924057	0.619959	0.999271
ENSMUSG00000061376	vomeronasal 1 receptor 219 [Source:MGI Symbol;Acc:MGI:2159676]	-4.90358e-07	-0.000337562	-0.000325262	3.30319e-05	1.27129e-07	0.000842458	-4.2757e-05	-0.00857401	-0.00135882	-0.00229641	-0.00434457	-0.000313675	0.999947	0.977521	NA	0.996998	1	0.972249	0.98839	NA	NA	NA	NA	0.999271
ENSMUSG00000085738	predicted gene 12335 [Source:MGI Symbol;Acc:MGI:3650727]	6.0648e-06	-0.00300393	-0.000502506	0.000117299	-1.0538e-05	0.000742474	-1.94158e-05	-0.000926007	-0.00135774	-0.0047272	0.0218379	-0.000316768	0.999947	0.805765	0.892291	0.996998	1	0.981883	0.993086	NA	NA	NA	NA	0.999271
ENSMUSG00000100605	predicted gene 29243 [Source:MGI Symbol;Acc:MGI:5579949]	-3.0453e-06	0.00229357	-0.000419187	-2.40167e-05	4.57582e-06	-0.000190013	-4.87837e-05	0.0163458	-0.00135664	0.000107639	-0.00332366	-0.0001335	0.999947	0.67527	NA	0.996998	1	0.994791	0.98839	NA	NA	NA	NA	0.999271
ENSMUSG00000102283	predicted gene, 37000 [Source:MGI Symbol;Acc:MGI:5610228]	-2.49407e-06	-0.000705523	-0.000196676	4.90509e-06	-2.31303e-06	0.00120546	-5.23085e-05	-0.00319559	-0.00135473	-0.00124467	0.0044432	-0.00039493	0.999947	0.938569	NA	0.997043	1	0.952497	0.986901	NA	NA	NA	NA	0.999271
ENSMUSG00000085754	predicted gene 15886 [Source:MGI Symbol;Acc:MGI:3801744]	1.09634e-06	-0.0024112	-0.000732506	1.9151e-05	-6.85522e-06	-0.000993571	-1.45146e-05	-0.00382007	-0.00135417	-0.000900272	0.0106967	-9.54024e-05	0.999947	0.737164	NA	0.996998	1	0.970454	0.994547	NA	NA	NA	NA	0.999271
ENSMUSG00000102524	immunoglobulin heavy variable 1-2 [Source:MGI Symbol;Acc:MGI:4439924]	-3.223e-07	0.00036075	-0.000361187	3.64361e-05	-4.51707e-06	0.000990624	-3.26965e-05	0.0184127	-0.00135301	-0.00230176	0.0190488	-0.00035351	0.999947	0.975248	NA	0.996998	1	0.960207	0.991443	NA	NA	NA	NA	0.999271
ENSMUSG00000102319	predicted gene, 37626 [Source:MGI Symbol;Acc:MGI:5610854]	-2.24605e-06	-0.00254269	-0.000696936	3.13457e-05	2.64265e-06	0.000553733	-5.01771e-05	-0.0744956	-0.00135234	-0.00250877	-0.0430445	-0.000307229	0.999947	0.822194	0.866861	0.996998	1	0.988239	0.986901	NA	NA	NA	NA	0.999271
ENSMUSG00000075410	photoreceptor disc component [Source:MGI Symbol;Acc:MGI:3649529]	-1.16519e-05	-0.00767919	-0.00401294	-0.000134378	-3.98123e-06	-0.00729046	-4.26432e-05	-0.105017	-0.00135214	0.00206949	-0.044965	-0.000184181	0.999947	0.720249	0.783251	0.996998	1	0.881722	0.991443	0.365024	0.936184	0.938791	NA	0.999271
ENSMUSG00000093575	predicted gene 20695 [Source:MGI Symbol;Acc:MGI:5313142]	4.75518e-06	-0.00416577	-0.000258333	5.20825e-05	-2.13732e-06	0.00100082	2.93954e-05	-0.0959059	-0.00135031	-0.000914793	-0.0384186	-0.000330362	0.999947	0.630743	NA	0.996998	1	0.974407	0.991443	NA	NA	NA	NA	0.999271
ENSMUSG00000108143	predicted gene, 44414 [Source:MGI Symbol;Acc:MGI:5690806]	-2.04538e-06	-0.00263121	-0.000720991	-5.35191e-06	-1.5275e-05	-0.00130522	-8.49985e-05	0.0288861	-0.0013498	-0.00194992	0.0474977	-0.000104687	0.999947	0.71097	NA	0.997498	1	0.965776	0.980536	NA	NA	NA	NA	0.999271
ENSMUSG00000070691	runt related transcription factor 3 [Source:MGI Symbol;Acc:MGI:102672]	-2.34537e-05	0.0629547	-0.00322418	8.18903e-05	5.92725e-05	0.000705019	-0.000350517	0.31794	-0.00134821	-0.0136256	0.0642079	-0.00145499	0.999947	0.384034	0.826741	0.996998	1	0.998524	0.95572	0.0569821	0.757906	0.68023	0.654578	0.999271
ENSMUSG00000074417	predicted gene 14548 [Source:MGI Symbol;Acc:MGI:3709645]	1.28789e-05	0.00784517	-0.00013927	0.000258453	4.57576e-07	0.0045334	-3.1286e-05	0.177771	-0.00134788	-0.00908074	0.0843187	-0.000878379	0.999947	0.649459	0.978184	0.996998	1	0.904849	0.991443	NA	0.971724	0.583188	NA	0.999271
ENSMUSG00000105057	predicted gene, 40190 [Source:MGI Symbol;Acc:MGI:5623075]	2.89989e-06	0.000932593	-0.000177377	6.83924e-05	1.1323e-05	0.00218637	-3.69216e-08	-0.0497896	-0.00134683	-0.0028868	-0.0476973	-0.000652454	0.999947	0.943215	NA	0.996998	1	0.901817	0.999967	NA	NA	NA	NA	0.999271
ENSMUSG00000115154	predicted gene, 49067 [Source:MGI Symbol;Acc:MGI:6118449]	-5.22899e-06	0.000752235	-0.000992778	2.68429e-05	-3.0409e-06	0.00012015	-0.000141298	0.0238941	-0.00134566	-0.00371599	0.0171663	-0.000195313	0.999947	0.943215	NA	0.996998	1	0.998524	0.957074	NA	NA	NA	NA	0.999271
ENSMUSG00000105481	RIKEN cDNA 6430500D05 gene [Source:MGI Symbol;Acc:MGI:1924132]	6.30966e-09	0.00144929	1.928e-05	1.84208e-05	4.10261e-06	0.00097591	-4.57198e-05	-0.00231258	-0.00134368	-0.00158057	-0.00911411	-0.000353686	0.999947	0.826126	NA	0.996998	1	0.954738	0.98839	NA	NA	NA	NA	0.999271
ENSMUSG00000111575	predicted gene, 47926 [Source:MGI Symbol;Acc:MGI:6097185]	4.56373e-06	-0.00854397	-0.000991812	5.96219e-05	-1.98938e-05	-0.00120715	6.85536e-06	-0.0522543	-0.00134364	-0.00155761	0.0215171	-0.000100767	0.999947	0.373273	NA	0.996998	0.922307	0.968148	0.994547	NA	NA	NA	NA	0.999271
ENSMUSG00000096458	modulator of apoptosis 1 [Source:MGI Symbol;Acc:MGI:1915555]	-5.47422e-07	-0.00271861	-0.000522514	2.41374e-05	-1.00586e-05	-0.000235814	-8.25175e-05	0.00796863	-0.00134107	-0.00258364	0.0248986	-0.000148759	0.999947	0.679682	NA	0.996998	1	0.995118	0.980536	NA	NA	NA	NA	0.999271
ENSMUSG00000115591	predicted gene, 31282 [Source:MGI Symbol;Acc:MGI:5590441]	-3.13511e-06	-0.00130082	-0.00113161	-5.35411e-05	7.07223e-06	-0.0016262	-3.77584e-06	-0.0907671	-0.00134096	0.0019334	-0.0512098	-6.26794e-05	0.999947	0.899284	NA	0.996998	1	0.945854	0.994808	NA	NA	NA	NA	0.999271
ENSMUSG00000109216	predicted gene 44907 [Source:MGI Symbol;Acc:MGI:5753483]	-6.23061e-06	-0.0044495	-0.000883905	-8.10494e-06	-1.66814e-05	2.29193e-05	-7.98701e-05	-0.00734818	-0.00133887	-0.00256868	0.0319522	-0.000414065	0.999947	0.773427	0.866861	0.997498	1	0.999779	0.981097	NA	0.971724	NA	NA	0.999271
ENSMUSG00000085844	predicted gene 11690 [Source:MGI Symbol;Acc:MGI:3652329]	-2.75852e-07	0.00130092	-2.16409e-05	5.70618e-05	-1.99443e-06	0.00254644	-5.35749e-05	0.0317769	-0.00133857	-0.00387426	0.0184886	-0.000843502	0.999947	0.902842	NA	0.996998	1	0.873981	0.986901	NA	NA	NA	NA	0.999271
ENSMUSG00000084021	predicted gene 5832 [Source:MGI Symbol;Acc:MGI:3643737]	-1.48654e-07	0.00179872	8.23139e-05	3.45819e-05	9.80058e-07	0.00177987	-4.57922e-05	0.0285441	-0.00133705	-0.00237148	0.00972168	-0.000677907	0.999947	0.77932	NA	0.996998	1	0.881105	0.98839	NA	NA	NA	NA	0.999271
ENSMUSG00000104197	predicted gene, 37632 [Source:MGI Symbol;Acc:MGI:5610860]	-1.74812e-06	-0.000272868	-0.000448766	-2.30795e-05	-3.8556e-06	-0.00024716	-9.57695e-06	0.0071347	-0.00133659	0.000644175	0.0129183	-0.000146726	0.999947	0.979737	NA	0.996998	1	0.994167	0.994547	NA	NA	NA	NA	0.999271
ENSMUSG00000040770	interleukin 25 [Source:MGI Symbol;Acc:MGI:2155888]	-9.47183e-06	-0.000355649	-0.000128486	-2.84509e-05	9.47384e-06	0.00503819	-0.000119634	-0.0513677	-0.00133416	-0.00240534	-0.0465064	-0.00107369	0.999947	0.988859	0.979097	0.996998	1	0.881105	0.962108	NA	0.971724	NA	NA	0.999271
ENSMUSG00000103759	predicted gene, 37288 [Source:MGI Symbol;Acc:MGI:5610516]	3.96352e-06	-0.00310346	2.2301e-05	7.64671e-05	-8.07073e-06	0.0018863	3.13879e-06	-0.0196986	-0.00133376	-0.00333408	0.0112752	-0.000679214	0.999947	0.614421	NA	0.996998	1	0.881223	0.995309	NA	NA	NA	NA	0.999271
ENSMUSG00000111243	predicted gene 4668 [Source:MGI Symbol;Acc:MGI:3782849]	2.72094e-06	-0.00275132	-0.00233733	2.69166e-06	1.94902e-06	-0.00424048	4.42651e-05	-0.0766329	-0.00133091	0.00153148	-0.045632	-2.95618e-05	0.999947	0.853649	0.817805	0.998178	1	0.873981	0.98839	NA	NA	NA	NA	0.999271
ENSMUSG00000115526	RIKEN cDNA 4930413F20 gene [Source:MGI Symbol;Acc:MGI:1918887]	2.49798e-06	-0.0014101	6.38641e-06	4.29272e-05	-5.27543e-06	0.00107129	-1.67507e-05	0.00510748	-0.00132972	-0.00191182	0.0137618	-0.000357435	0.999947	0.860766	NA	0.996998	1	0.955704	0.994321	NA	NA	NA	NA	0.999271
ENSMUSG00000109982	predicted gene 45520 [Source:MGI Symbol;Acc:MGI:5791356]	-1.45395e-07	0.000667833	-0.000200242	2.61415e-05	1.90502e-06	0.000510926	-8.11469e-05	-0.00281597	-0.00132908	-0.00258869	0	-0.000247375	0.999947	0.941577	NA	0.996998	1	0.981879	0.980536	NA	NA	NA	NA	0.999271
ENSMUSG00000082129	predicted gene 14502 [Source:MGI Symbol;Acc:MGI:3705819]	-4.9194e-06	0.00359626	-5.36196e-05	-1.23126e-05	1.23953e-05	0.00208869	-8.92417e-05	0.00800058	-0.00132874	-0.00123064	-0.021855	-0.000588998	0.999947	0.627042	NA	0.996998	1	0.912032	0.980536	NA	NA	NA	NA	0.999271
ENSMUSG00000054779	fibroblast growth factor 2, opposite strand [Source:MGI Symbol;Acc:MGI:3649376]	5.42804e-07	0.000435326	-0.000601962	-2.38237e-06	-2.39367e-06	-0.00032229	8.97053e-06	0.0136242	-0.00132862	0.00033337	0.0117174	-0.000182791	0.999947	0.979197	NA	0.99801	1	0.994851	0.994547	NA	NA	NA	NA	0.999271
ENSMUSG00000020828	phospholipase D2 [Source:MGI Symbol;Acc:MGI:892877]	-6.28091e-05	0.00804801	-0.00108135	-8.73935e-05	4.7618e-05	0.0396954	-0.0013436	0.04149	-0.00132684	-0.0268528	-0.00500166	-0.0116001	0.999947	0.855157	0.962761	0.996998	1	0.71459	0.800496	0.756878	0.560735	0.630914	0.981599	0.427621
ENSMUSG00000086150	BTB and CNC homology 2, opposite strand [Source:MGI Symbol;Acc:MGI:3041246]	-2.7405e-06	0.00296844	0.000321837	0.00012937	1.76993e-06	0.00902343	-0.000133937	0.0575209	-0.00132503	-0.00878706	0.0272852	-0.00291528	0.999947	0.872951	0.953604	0.996998	1	0.738985	0.960232	0.571392	0.967519	0.589847	NA	0.974144
ENSMUSG00000061615	H2A clustered histone 4 [Source:MGI Symbol;Acc:MGI:2448306]	1.18507e-06	0.00114158	6.60206e-05	4.54027e-05	-1.86886e-06	0.00166676	-4.15825e-05	0.0353885	-0.00132489	-0.00261322	0.0214879	-0.000447141	0.999947	0.921136	NA	0.996998	1	0.935408	0.98839	NA	NA	NA	NA	0.999271
ENSMUSG00000117893	predicted gene, 46658 [Source:MGI Symbol;Acc:MGI:5826295]	-1.24105e-05	0.00304834	-0.00173703	-0.000150654	2.07935e-05	-0.00283442	-6.72822e-05	-0.023924	-0.00132387	0.00340763	-0.0661049	-0.000142541	0.999947	0.838039	0.826741	0.996998	1	0.942636	0.986901	NA	0.977381	NA	NA	0.999271
ENSMUSG00000074224	RIKEN cDNA 4932431P20 gene [Source:MGI Symbol;Acc:MGI:2149781]	-1.46732e-06	0.00113608	-0.000418265	2.63325e-05	-2.74625e-06	5.84417e-05	-0.000151678	0.0493195	-0.00132325	-0.00362082	0.0276456	-0.000182533	0.999947	0.899556	NA	0.996998	1	0.998782	0.957238	NA	NA	NA	NA	0.999271
ENSMUSG00000097834	predicted gene, 26911 [Source:MGI Symbol;Acc:MGI:5477405]	3.45689e-06	-0.00297842	0.000257612	1.32278e-05	3.57476e-06	0.00384489	4.02132e-05	-0.0791438	-0.00132155	0.00070097	-0.0442056	-0.000831257	0.999947	0.795511	0.946863	0.996998	1	0.877589	0.98839	NA	NA	NA	NA	0.999271
ENSMUSG00000096936	predicted gene 3510 [Source:MGI Symbol;Acc:MGI:3781687]	-1.02869e-05	-0.000858659	-0.00406799	-0.0001054	2.05623e-06	-0.00307116	-8.63051e-05	-0.0288394	-0.00131823	0.00158437	-0.017328	7.15862e-05	0.999947	0.927874	NA	0.996998	1	0.83184	0.980536	NA	NA	NA	NA	0.999271
ENSMUSG00000103854	predicted gene, 37250 [Source:MGI Symbol;Acc:MGI:5610478]	-6.85509e-07	-0.00428396	-0.00044265	-2.79744e-05	-6.04916e-06	-4.55332e-05	1.34482e-05	-0.0528643	-0.00131808	0.0012679	-0.00936184	-0.000243716	0.999947	0.637026	0.903649	0.996998	1	0.999733	0.994547	NA	NA	NA	NA	0.999271
ENSMUSG00000029675	elastin [Source:MGI Symbol;Acc:MGI:95317]	-1.34298e-05	0.0222955	-0.00266772	0.000252658	3.48869e-05	4.22464e-05	-0.000381958	0.19108	-0.0013159	-0.0206093	0.0413683	-0.00103444	0.999947	0.493172	0.826741	0.996998	1	0.999829	0.885414	0.172403	0.852353	0.49728	0.760435	0.999271
ENSMUSG00000030187	killer cell lectin-like receptor, subfamily A, member 2 [Source:MGI Symbol;Acc:MGI:101906]	1.64676e-07	0.0359254	-0.000813236	0.000453242	1.02611e-05	0.00921159	-0.00035832	0.905177	-0.00131257	-0.0500803	0.273271	-0.00174505	0.999947	0.384034	0.91141	0.996998	1	0.887118	0.885414	0.00309396	0.87749	0.252145	0.0761041	0.999271
ENSMUSG00000024737	solute carrier family 15, member 3 [Source:MGI Symbol;Acc:MGI:1929691]	7.47374e-06	0.0154507	-0.002028	0.000386421	-1.00905e-06	-0.00093664	-0.000183853	0.413476	-0.00131244	-0.0199987	0.17058	-0.000783423	0.999947	0.545954	0.826741	0.996998	1	0.996549	0.962108	0.0296983	0.883374	0.48113	0.172095	0.999271
ENSMUSG00000070645	renin 1 structural [Source:MGI Symbol;Acc:MGI:97898]	-7.05103e-06	0.00444934	-0.000522921	-4.85841e-05	1.01645e-05	0.000792863	-7.06571e-05	0.0374217	-0.00131181	-0.000183	-0.00902103	-0.00033144	0.999947	0.653614	0.890426	0.996998	1	0.982114	0.980536	NA	0.984905	NA	NA	0.999271
ENSMUSG00000067813	X-linked Kx blood group related 9 [Source:MGI Symbol;Acc:MGI:2686466]	9.71475e-06	-0.00875775	-0.0064107	-0.000112163	-1.15945e-05	-0.0142078	0.000152097	-0.0828527	-0.00131074	0.00861154	-0.0425001	-0.000786858	0.999947	0.800742	0.700055	0.996998	1	0.892673	0.986901	0.531486	0.71332	0.829185	0.791231	0.999271
ENSMUSG00000091594	predicted gene 17067 [Source:MGI Symbol;Acc:MGI:4937894]	1.76202e-06	-0.0024199	-1.41277e-05	9.80995e-06	-2.59807e-06	0.000969194	2.87818e-05	-0.0293379	-0.00131023	0.000117131	-0.00517006	-0.000358629	0.999947	0.646212	NA	0.996998	1	0.952497	0.991443	NA	NA	NA	NA	0.999271
ENSMUSG00000079794		2.95621e-06	0.00163692	0.000125496	5.88738e-05	8.49713e-06	0.00271088	-2.58203e-06	-0.0149708	-0.00130998	-0.00182516	-0.0239591	-0.000557651	0.999947	0.906259	0.972478	0.996998	1	0.919964	0.995964	NA	NA	NA	NA	0.999271
ENSMUSG00000022372	src-like adaptor [Source:MGI Symbol;Acc:MGI:104295]	1.24503e-05	0.0163847	-0.00155953	0.000513734	2.84597e-05	0.0106664	-0.000144194	0.167331	-0.0013084	-0.0183318	0.0604634	-0.00230059	0.999947	0.603821	0.891684	0.996998	1	0.920551	0.986901	0.219983	0.758054	0.584461	0.678711	0.999271
ENSMUSG00000101102	predicted gene 28609 [Source:MGI Symbol;Acc:MGI:5579315]	2.68953e-06	-0.0079466	-0.000113675	3.2514e-05	-1.75206e-05	0.00302518	1.25342e-05	-0.0686659	-0.00130734	-0.000456296	0.00994771	-0.000624242	0.999947	0.535709	0.981075	0.996998	1	0.943957	0.994547	NA	0.981698	NA	NA	0.999271
ENSMUSG00000044058	5,10-methylenetetrahydrofolate reductase, pseudogene 1 [Source:MGI Symbol;Acc:MGI:2384077]	2.01538e-06	-0.00102859	-0.000457275	4.91514e-05	-4.98594e-06	0.000380707	-9.66745e-06	0.00197053	-0.00130693	-0.00233727	0.0128862	-0.000223187	0.999947	0.885108	NA	0.996998	1	0.981879	0.994547	NA	NA	NA	NA	0.999271
ENSMUSG00000085010	glutathione synthase, opposite strand 1 [Source:MGI Symbol;Acc:MGI:1915623]	-6.16153e-06	0.00243182	-0.0010157	-5.65435e-05	6.37441e-06	-0.00136376	-5.04005e-05	0.0127622	-0.0013042	0.000726697	-0.00948375	-8.36196e-05	0.999947	0.776766	NA	0.996998	1	0.958951	0.986901	NA	NA	NA	NA	0.999271
ENSMUSG00000089255	small nucleolar RNA, H/ACA box 7 [Source:MGI Symbol;Acc:MGI:4360056]	-5.68697e-07	0.000503849	-0.000553418	-2.17096e-05	1.48322e-05	0.00110554	3.94212e-06	-0.0564449	-0.0013039	0.000834449	-0.0622973	-0.000396012	0.999947	0.980091	0.891684	0.996998	1	0.979107	0.995011	NA	0.984905	NA	NA	0.999271
ENSMUSG00000028874	FGR proto-oncogene, Src family tyrosine kinase [Source:MGI Symbol;Acc:MGI:95527]	3.40639e-06	0.063412	-0.00263049	0.000444975	3.79574e-05	0.00391541	-0.000221275	0.495804	-0.00129962	-0.0194667	0.151692	-0.00173766	0.999947	0.384034	0.826741	0.996998	1	0.979107	0.979965	0.0163084	0.75767	0.581181	0.286623	0.999271
ENSMUSG00000116889	predicted gene, 49771 [Source:MGI Symbol;Acc:MGI:6215284]	-4.70207e-06	-0.00170989	-0.000422647	-4.26072e-05	-1.99631e-07	0.000254543	-5.33134e-05	-0.0311587	-0.00129566	0.000549477	-0.0119521	-0.000212215	0.999947	0.802975	NA	0.996998	1	0.995118	0.986901	NA	NA	NA	NA	0.999271
ENSMUSG00000114267	predicted gene, 48600 [Source:MGI Symbol;Acc:MGI:6098178]	3.61538e-07	-0.000303449	-0.000823195	-6.524e-06	-8.30911e-07	-0.000448473	1.04765e-05	-0.00147235	-0.00129367	0.000547917	0.000877048	-0.00038408	0.999947	0.991733	0.874387	0.997585	1	0.998524	0.994547	NA	0.980221	NA	NA	0.999271
ENSMUSG00000081138	predicted gene 12834 [Source:MGI Symbol;Acc:MGI:3649428]	-5.72726e-06	-0.00189953	-4.44683e-05	-4.18349e-05	-3.00735e-06	0.00334007	-5.06886e-05	-0.023806	-0.00129246	-0.000325035	-0.0038721	-0.000685954	0.999947	0.897004	0.992886	0.996998	1	0.925617	0.986901	NA	0.984905	NA	NA	0.999271
ENSMUSG00000086058	unc-45 myosin chaperone B, opposite strand [Source:MGI Symbol;Acc:MGI:3705119]	-4.81336e-06	0.00203434	-0.0006956	-8.03585e-05	3.29414e-06	0.000613505	-7.78343e-06	0.0203488	-0.00129058	0.00218043	0.000679205	-0.00041465	0.999947	0.912697	0.883745	0.996998	1	0.993498	0.994547	NA	0.980221	NA	NA	0.999271
ENSMUSG00000097740	RIKEN cDNA E030044B06 gene [Source:MGI Symbol;Acc:MGI:2686464]	-9.71836e-06	0.00467848	-0.00079065	-4.24277e-05	8.95144e-06	-0.000280344	-0.000552582	0.0474063	-0.00129038	-0.00227396	0.00156967	-0.000182509	0.999947	0.527061	NA	0.996998	1	0.996549	0.862945	NA	NA	NA	NA	0.999271
ENSMUSG00000102609	predicted gene, 18432 [Source:MGI Symbol;Acc:MGI:5010617]	-9.97731e-07	-0.00130267	-0.0014242	-7.02573e-05	2.09788e-06	-0.00220223	4.87337e-05	-0.0260504	-0.00128787	0.00433896	-0.0154651	-3.01531e-05	0.999947	0.911949	NA	0.996998	1	0.918522	0.986901	NA	NA	NA	NA	0.999271
ENSMUSG00000101571	predicted gene 6187 [Source:MGI Symbol;Acc:MGI:3648954]	-4.99954e-07	-7.16002e-05	-0.000617919	-2.17423e-05	1.91562e-06	-0.000322176	1.46584e-05	-0.00634476	-0.00128618	0.00117609	-0.00722332	-9.00237e-05	0.999947	0.994016	NA	0.996998	1	0.982423	0.994547	NA	NA	NA	NA	0.999271
ENSMUSG00000094102	immunoglobulin heavy variable V9-2 [Source:MGI Symbol;Acc:MGI:3643816]	-9.26738e-07	0.00309837	0.00108957	6.36242e-05	-2.1081e-06	0.0052645	-0.000211671	0.110216	-0.00128447	-0.00708348	0.0495927	-0.00325283	0.999947	0.710588	0.826741	0.996998	1	0.680897	0.95572	NA	0.993753	NA	NA	0.999271
ENSMUSG00000105068	predicted gene, 30835 [Source:MGI Symbol;Acc:MGI:5589994]	1.13654e-06	-0.00393015	-8.16218e-06	-3.17499e-05	-2.07807e-06	0.000762453	5.75315e-05	-0.067432	-0.00128339	0.0025578	-0.0176865	-0.000278731	0.999947	0.508676	NA	0.996998	1	0.974407	0.986901	NA	NA	NA	NA	0.999271
ENSMUSG00000109890	expressed sequence AU023762 [Source:MGI Symbol;Acc:MGI:2143225]	1.64705e-06	-0.0024656	8.86923e-05	3.36848e-05	-5.18738e-06	0.000949296	-4.32756e-05	-0.0105948	-0.00128252	-0.00212396	0.00581579	-0.000327574	0.999947	0.653614	NA	0.996998	1	0.959815	0.98839	NA	NA	NA	NA	0.999271
ENSMUSG00000086450	mono-ADP ribosylhydrolase 2, opposite strand 1 [Source:MGI Symbol;Acc:MGI:3650192]	-1.24329e-06	-0.000864303	-0.000431543	2.43051e-05	1.22937e-06	0.000716077	-4.00712e-05	-0.0247075	-0.00128227	-0.00194526	-0.0150007	-0.000290482	0.999947	0.943596	NA	0.996998	1	0.981467	0.98839	NA	NA	NA	NA	0.999271
ENSMUSG00000096528	RIKEN cDNA G430049J08 gene [Source:MGI Symbol;Acc:MGI:3645649]	-1.87619e-06	0.00383474	-0.00223092	0.000119673	-2.03132e-05	-0.0065024	-0.000374338	0.474077	-0.00128182	-0.0150316	0.218634	-8.73755e-05	0.999947	0.831266	0.817805	0.996998	1	0.873981	0.819544	0.0164385	0.967519	0.486726	NA	0.999271
ENSMUSG00000086750	predicted gene 11770 [Source:MGI Symbol;Acc:MGI:3651450]	3.20889e-06	-0.0035068	-0.00111876	-1.01007e-05	-1.55507e-08	-0.00161976	5.30341e-05	-0.0600407	-0.00127935	0.00181558	-0.0259411	-6.93208e-05	0.999947	0.729636	NA	0.996998	1	0.951717	0.986901	NA	NA	NA	NA	0.999271
ENSMUSG00000091105	mRNA turnover 4, pseudogene 2 [Source:MGI Symbol;Acc:MGI:3779507]	9.03227e-07	-0.00754151	-0.00100256	-4.35445e-06	7.18497e-06	0.00109522	1.18626e-05	-0.215252	-0.00127648	0.000510334	-0.113246	-0.000593147	0.999947	0.663651	0.866861	0.99801	1	0.988239	0.994547	NA	0.967519	0.983627	NA	0.999271
ENSMUSG00000106254	predicted gene 42907 [Source:MGI Symbol;Acc:MGI:5663044]	9.66861e-06	-0.00307548	0.000372706	0.000149446	-1.12304e-05	0.00403605	1.44091e-05	-0.00502792	-0.00127551	-0.00459184	0.0205272	-0.00103165	0.999947	0.798854	0.917285	0.996998	1	0.836091	0.994547	NA	0.99136	NA	NA	0.999271
ENSMUSG00000099543	predicted gene 29322 [Source:MGI Symbol;Acc:MGI:5580028]	1.96258e-06	-0.00245512	-0.000377742	3.53433e-05	-9.8525e-07	0.000499283	3.3365e-06	-0.0455671	-0.00127508	-0.00134636	-0.0168868	-0.000241361	0.999947	0.701985	NA	0.996998	1	0.979107	0.995043	NA	NA	NA	NA	0.999271
ENSMUSG00000022501	protamine 1 [Source:MGI Symbol;Acc:MGI:97765]	-9.86894e-06	0.00438046	-0.000836519	-9.85864e-05	2.51429e-06	-0.000622441	-0.000135797	0.0674632	-0.00127465	0.00117633	0.0119079	-0.000198686	0.999947	0.60106	0.846309	0.996998	1	0.987454	0.957074	NA	NA	NA	NA	0.999271
ENSMUSG00000102246	RIKEN cDNA 9430037O13 gene [Source:MGI Symbol;Acc:MGI:1924535]	-1.38836e-06	-0.0031876	-0.00117002	-1.07644e-05	-1.08106e-05	-0.00300344	-1.25513e-05	-0.00983854	-0.00127283	-0.000253457	0.0142902	-0.000137696	0.999947	0.812744	0.826741	0.997498	1	0.935408	0.994547	NA	NA	NA	NA	0.999271
ENSMUSG00000117969	predicted gene 5826 [Source:MGI Symbol;Acc:MGI:3646075]	-1.06614e-05	0.000176091	-0.00172224	-1.86769e-05	-4.52318e-06	-0.00257758	-0.000138776	0.0246814	-0.0012727	-0.00383647	0.022303	-0.000207098	0.999947	0.994262	0.826741	0.996998	1	0.957767	0.957074	NA	0.971724	NA	NA	0.999271
ENSMUSG00000083339	predicted gene 11693 [Source:MGI Symbol;Acc:MGI:3650932]	-7.74448e-06	0.0027465	-0.00180462	-6.54451e-05	5.75405e-06	-0.00204731	-8.13891e-05	0.0222671	-0.00127019	0.000730796	-0.00562102	5.58306e-06	0.999947	0.733044	0.826741	0.996998	1	0.907543	0.980536	NA	NA	NA	NA	0.999271
ENSMUSG00000106498	predicted gene 43032 [Source:MGI Symbol;Acc:MGI:5663169]	-5.94746e-06	0.00227135	-0.000265833	-3.62222e-05	1.37886e-06	0.00188321	-6.04723e-05	0.0331061	-0.00127013	-0.000573452	0.0105538	-0.000468129	0.999947	0.860857	0.949124	0.996998	1	0.963286	0.986901	NA	NA	NA	NA	0.999271
ENSMUSG00000112466	predicted gene, 29674 [Source:MGI Symbol;Acc:MGI:5588833]	-3.06707e-06	-0.000957755	0.000236209	-5.84491e-05	3.3334e-06	0.00331993	-1.21902e-06	-0.040112	-0.00126874	0.00151877	-0.0278416	-0.000566611	0.999947	0.949125	0.957254	0.996998	1	0.929642	0.998767	NA	NA	NA	NA	0.999271
ENSMUSG00000049130	complement component 5a receptor 1 [Source:MGI Symbol;Acc:MGI:88232]	4.62147e-06	0.0275839	-0.00132848	0.000814254	1.70532e-05	0.0129	-0.000509495	0.545405	-0.00126855	-0.223175	0.197833	-0.0024504	0.999947	0.454081	0.888922	0.996998	1	0.878656	0.854089	0.0136338	0.807347	0.0990564	0.177145	0.977137
ENSMUSG00000116924	RIKEN cDNA 4933401D09 gene [Source:MGI Symbol;Acc:MGI:1918258]	3.99346e-06	0.00348317	-0.000119992	6.57044e-05	1.83785e-05	0.00294333	2.35856e-05	-0.0188739	-0.00126794	-0.00231018	-0.0545707	-0.00105096	0.999947	0.742016	0.972478	0.996998	1	0.851261	0.991576	NA	NA	NA	NA	0.999271
ENSMUSG00000110374	predicted gene, 31172 [Source:MGI Symbol;Acc:MGI:5590331]	-7.33772e-06	0.00242897	-0.000305322	-7.76155e-05	8.77197e-06	0.000278123	-5.71608e-05	0.00242784	-0.00126614	0.000985155	-0.0184818	-0.000258839	0.999947	0.797573	0.933832	0.996998	1	0.998524	0.986901	NA	NA	NA	NA	0.999271
ENSMUSG00000100120	predicted gene 553 [Source:MGI Symbol;Acc:MGI:2685399]	-5.59259e-06	-0.0026379	-0.000537022	-3.65756e-05	-7.12556e-06	0.000357363	-5.192e-05	-0.0175628	-0.00126486	-0.000381123	0.0123518	-0.000289926	0.999947	0.794558	0.890426	0.996998	1	0.996619	0.986901	NA	NA	NA	NA	0.999271
ENSMUSG00000110125	predicted gene, 33148 [Source:MGI Symbol;Acc:MGI:5592307]	-2.83375e-06	-0.000939592	-0.000545561	-2.11036e-05	-1.45211e-06	-0.000491368	-4.43238e-05	-0.00915965	-0.00126449	-6.85395e-05	-0.000834152	-9.5813e-05	0.999947	0.885813	NA	0.996998	1	0.980487	0.98839	NA	NA	NA	NA	0.999271
ENSMUSG00000021268	maternally expressed 3 [Source:MGI Symbol;Acc:MGI:1202886]	-2.50296e-05	-0.0113893	-0.000913297	5.79442e-05	7.00861e-06	0.0271	-0.000373436	-0.18428	-0.0012644	-0.0144674	-0.133795	-0.00593593	0.999947	0.730966	0.951083	0.996998	1	0.752034	0.957074	0.165656	0.674834	0.740262	0.366969	0.562425
ENSMUSG00000106455	predicted gene 5711 [Source:MGI Symbol;Acc:MGI:3643596]	-5.27356e-06	-0.00133088	-0.000964971	2.72223e-05	-3.75233e-06	-0.000325981	-0.000103112	-0.00682275	-0.00126353	-0.00375872	0.00467645	-0.000229392	0.999947	0.930663	0.828178	0.996998	1	0.996781	0.971323	NA	NA	NA	NA	0.999271
ENSMUSG00000099853	predicted gene 29328 [Source:MGI Symbol;Acc:MGI:5580034]	7.89285e-07	-0.00128263	-0.000176873	5.60401e-05	-6.55871e-07	0.0017783	-3.10412e-05	-0.0237639	-0.00126292	-0.00319752	-0.0103681	-0.000533483	0.999947	0.894914	NA	0.996998	1	0.919607	0.991443	NA	NA	NA	NA	0.999271
ENSMUSG00000117093	predicted gene, 49949 [Source:MGI Symbol;Acc:MGI:6270668]	-2.74371e-06	0.000652263	-0.00117782	-3.37602e-05	-2.09489e-06	-0.00126859	-1.94561e-05	0.0152214	-0.00126182	0.000809619	0.011329	-2.18253e-05	0.999947	0.942756	NA	0.996998	1	0.941227	0.993086	NA	NA	NA	NA	0.999271
ENSMUSG00000026011	cytotoxic T-lymphocyte-associated protein 4 [Source:MGI Symbol;Acc:MGI:88556]	8.77255e-06	4.03271e-05	-0.00251238	0.000426978	-3.87521e-05	-0.00669119	-0.000270341	0.221291	-0.00125963	-0.0374846	0.223311	-0.00035146	0.999947	0.999485	0.819617	0.996998	1	0.920551	0.942224	0.117964	0.903	0.311537	0.0944367	0.999271
ENSMUSG00000025044	macrophage scavenger receptor 1 [Source:MGI Symbol;Acc:MGI:98257]	3.60096e-07	0.0256733	-0.00242648	0.000442737	-1.4244e-06	0.000877463	-0.000318945	0.54162	-0.00125695	-0.0254504	0.244448	-0.00126412	0.999947	0.477872	0.826741	0.996998	1	0.998524	0.95572	0.0145444	0.813182	0.471019	0.117967	0.999271
ENSMUSG00000037446	tubby like protein 1 [Source:MGI Symbol;Acc:MGI:109571]	3.34256e-06	-0.000783595	-0.00102907	3.83188e-05	-3.53144e-06	-0.00201589	1.3515e-05	0.00267398	-0.00125658	-0.000453142	0.00843137	-0.000152907	0.999947	0.969852	0.826741	0.996998	1	0.960841	0.994547	NA	NA	NA	NA	0.999271
ENSMUSG00000108949	predicted gene 45069 [Source:MGI Symbol;Acc:MGI:5753645]	-2.08051e-06	-0.00260975	-0.00098127	-1.95617e-05	-1.02499e-05	-0.00169268	-1.57149e-05	0.00322901	-0.00125356	4.33628e-05	0.0272182	-8.07231e-05	0.999947	0.76761	0.826741	0.996998	1	0.952497	0.994321	NA	NA	NA	NA	0.999271
ENSMUSG00000106625	predicted gene 43344 [Source:MGI Symbol;Acc:MGI:5663481]	-1.99747e-06	-0.000357397	-0.00120781	-4.19779e-05	3.6978e-06	-0.00118217	7.23449e-06	-0.0210634	-0.00125342	0.00189169	-0.017488	-5.62571e-06	0.999947	0.969651	NA	0.996998	1	0.935408	0.994547	NA	NA	NA	NA	0.999271
ENSMUSG00000104801	predicted gene 43834 [Source:MGI Symbol;Acc:MGI:5663971]	4.56635e-06	-0.00122445	2.72197e-05	5.31066e-05	7.51839e-07	0.00141268	2.84704e-05	-0.0329277	-0.00125319	-0.00145381	-0.0166349	-0.000470125	0.999947	0.88571	NA	0.996998	1	0.920551	0.991443	NA	NA	NA	NA	0.999271
ENSMUSG00000103668	predicted gene, 38186 [Source:MGI Symbol;Acc:MGI:5611414]	-3.76182e-06	0.00394711	-0.000261706	9.63907e-06	6.20887e-06	0.000879056	-0.000155864	0.0535456	-0.00125173	-0.00290587	0.0112338	-0.000300747	0.999947	0.586034	NA	0.996998	1	0.974007	0.957074	NA	NA	NA	NA	0.999271
ENSMUSG00000085499	predicted gene 15713 [Source:MGI Symbol;Acc:MGI:3783155]	3.73942e-07	-0.00107926	-0.000157025	-4.3894e-06	2.78735e-06	0.00073501	1.135e-05	-0.0433953	-0.00125133	0.000442858	-0.025781	-0.000273057	0.999947	0.912712	NA	0.997498	1	0.978013	0.994547	NA	NA	NA	NA	0.999271
ENSMUSG00000102225	predicted gene, 37983 [Source:MGI Symbol;Acc:MGI:5611211]	6.17598e-06	0.000655633	9.05925e-05	1.91302e-05	8.09747e-06	0.00154346	0.000143075	-0.0258901	-0.001249	0.00301747	-0.0304205	-0.000355172	0.999947	0.970517	0.981075	0.996998	1	0.972249	0.957074	NA	NA	NA	NA	0.999271
ENSMUSG00000107800	predicted gene, 44478 [Source:MGI Symbol;Acc:MGI:5690870]	-9.59624e-06	0.00285831	-0.000627798	-3.23107e-05	1.39693e-06	0.00029467	-0.000191771	0.0510736	-0.00124809	-0.00337114	0.024127	-0.000319934	0.999947	0.825379	0.885641	0.996998	1	0.998524	0.948107	NA	NA	NA	NA	0.999271
ENSMUSG00000102635	predicted gene, 36638 [Source:MGI Symbol;Acc:MGI:5595797]	-7.13097e-06	0.000460484	-0.000115902	-6.44796e-05	3.18395e-06	0.00301748	-5.25462e-05	-0.00444693	-0.00124581	0.000148283	-0.00927083	-0.000621351	0.999947	0.982887	0.981075	0.996998	1	0.942975	0.986901	NA	0.982297	NA	NA	0.999271
ENSMUSG00000107432	predicted gene, 36189 [Source:MGI Symbol;Acc:MGI:5595348]	9.4593e-06	-0.00137717	-0.000720504	1.64796e-05	1.00733e-05	0.000808306	0.000108393	-0.0603522	-0.00124363	0.0030354	-0.0528587	-0.000480422	0.999947	0.954101	0.888675	0.996998	1	0.991628	0.980536	NA	0.974735	NA	NA	0.999271
ENSMUSG00000054215	small proline-rich protein 2K [Source:MGI Symbol;Acc:MGI:1330344]	-3.18134e-06	0.00363418	-0.000695785	3.14482e-05	-3.58292e-07	8.03208e-05	-0.00027298	0.092707	-0.00124309	-0.00483512	0.0311135	-0.000166246	0.999947	0.551846	NA	0.996998	1	0.998524	0.947994	NA	NA	NA	NA	0.999271
ENSMUSG00000025934	glutathione S-transferase, alpha 3 [Source:MGI Symbol;Acc:MGI:95856]	4.36241e-06	0.00426818	-0.00323791	0.000207004	-2.52579e-05	-0.00720333	-0.00010289	0.172471	-0.00124256	-0.00894501	0.150151	-0.000474524	0.999947	0.882497	0.809253	0.996998	1	0.929642	0.986901	0.201825	0.87749	0.715236	0.228653	0.999271
ENSMUSG00000113196	RIKEN cDNA D230049E03 gene [Source:MGI Symbol;Acc:MGI:2443283]	-1.2825e-07	-0.00258611	-0.00118746	-4.05505e-05	-7.7253e-06	-0.00229745	3.12712e-05	-0.0155842	-0.00124115	0.00221037	0.0122213	-0.00013876	0.999947	0.860857	0.826741	0.996998	1	0.952811	0.991443	NA	NA	NA	NA	0.999271
ENSMUSG00000078763	schlafen 1 [Source:MGI Symbol;Acc:MGI:1313259]	1.34056e-06	0.00407237	-0.000126716	8.94121e-05	1.83486e-06	0.00187461	-0.000175322	0.102005	-0.00123764	-0.00989842	0.0447417	-0.000503096	0.999947	0.679682	NA	0.996998	1	0.928585	0.95572	NA	NA	NA	NA	0.999271
ENSMUSG00000103739	predicted gene, 37653 [Source:MGI Symbol;Acc:MGI:5610881]	-3.33994e-06	0.00466961	0.000552997	1.71043e-05	5.38419e-06	0.00570962	-7.39729e-05	0.0733484	-0.00123611	-0.00277442	0.0232796	-0.00140113	0.999947	0.676586	0.892226	0.996998	1	0.789141	0.980536	NA	NA	NA	NA	0.999271
ENSMUSG00000085394	RIKEN cDNA 2210414B05 gene [Source:MGI Symbol;Acc:MGI:1917393]	7.86545e-07	-0.00396421	-0.000384222	2.50255e-05	-1.15014e-05	0.000100651	-1.38864e-05	-0.0229565	-0.0012361	-0.00118112	0.0170359	-0.000207044	0.999947	0.587625	NA	0.996998	1	0.998524	0.994547	NA	NA	NA	NA	0.999271
ENSMUSG00000100880	predicted gene 6610 [Source:MGI Symbol;Acc:MGI:3648858]	-2.89387e-06	0.00159602	-0.000102143	1.46195e-06	-7.34754e-07	0.00149572	-5.53475e-05	0.0317399	-0.00123566	-0.00151826	0.0159399	-0.000387759	0.999947	0.882814	0.977303	0.998221	1	0.959098	0.986901	NA	NA	NA	NA	0.999271
ENSMUSG00000098141	predicted gene 6944 [Source:MGI Symbol;Acc:MGI:3645932]	-9.34522e-07	-0.00119495	-0.000961835	-4.00442e-05	-2.92323e-07	-0.00122144	3.85787e-05	-0.0186067	-0.00122931	0.00245646	-0.00645915	-5.6781e-05	0.999947	0.89103	NA	0.996998	1	0.954891	0.98839	NA	NA	NA	NA	0.999271
ENSMUSG00000102301	immunoglobulin heavy variable V8-2 [Source:MGI Symbol;Acc:MGI:3647474]	-9.4117e-07	-0.00218286	-0.000700206	5.26982e-05	-6.53541e-06	-0.000318747	-0.000181713	-0.00212812	-0.00122706	-0.0057256	0.0100548	-0.000139744	0.999947	0.777797	NA	0.996998	1	0.991744	0.95572	NA	NA	NA	NA	0.999271
ENSMUSG00000106538	predicted gene, 30301 [Source:MGI Symbol;Acc:MGI:5589460]	3.8518e-06	-0.00422811	-0.000352572	6.35228e-05	-1.05576e-05	0.000570427	-2.76718e-06	-0.0182266	-0.00122432	-0.00261917	0.0153352	-0.000248955	0.999947	0.515374	NA	0.996998	1	0.977743	0.995645	NA	NA	NA	NA	0.999271
ENSMUSG00000039728	solute carrier family 6 (neurotransmitter transporter, glycine), member 5 [Source:MGI Symbol;Acc:MGI:105090]	-2.40227e-07	0.000365297	-0.00111677	4.49408e-05	-3.90328e-07	-0.000391961	-4.59646e-05	0.00891269	-0.00122181	-0.00299713	0.00494367	-0.000100103	0.999947	0.975522	NA	0.996998	1	0.984913	0.986901	NA	NA	NA	NA	0.999271
ENSMUSG00000050108	BPI fold containing family C [Source:MGI Symbol;Acc:MGI:3026884]	-6.72011e-07	-0.005228	-0.00158944	2.39218e-06	-9.73197e-06	-0.00181345	-1.46901e-05	-0.0449225	-0.00122161	-0.000491934	0.00229714	5.11659e-07	0.999947	0.469907	NA	0.99801	1	0.919607	0.994547	NA	NA	NA	NA	0.999925
ENSMUSG00000084913	predicted gene 7616 [Source:MGI Symbol;Acc:MGI:3647735]	-1.40309e-06	-0.00111713	-0.00126062	-2.10166e-05	-1.92061e-07	-0.00128527	4.93663e-06	-0.0212576	-0.001216	0.000808596	-0.00929018	-2.29904e-05	0.999947	0.889204	NA	0.996998	1	0.939224	0.994547	NA	NA	NA	NA	0.999271
ENSMUSG00000046610	O-acyltransferase like [Source:MGI Symbol;Acc:MGI:2442915]	1.16831e-05	-0.00425742	-0.00179167	-7.46962e-06	7.24429e-06	-0.00277816	0.000144351	-0.092554	-0.00121583	0.00505974	-0.0639863	-0.000421805	0.999947	0.856612	0.826741	0.99801	1	0.973629	0.973383	0.424622	0.955556	0.797578	NA	0.999271
ENSMUSG00000114977	predicted gene 9502 [Source:MGI Symbol;Acc:MGI:3779912]	-6.19927e-08	-0.000288093	5.51282e-05	-6.76362e-06	-2.16679e-06	0.00112017	7.46571e-06	0.00280307	-0.00121487	0.000417298	0.00665215	-0.000331684	0.999947	0.979212	NA	0.996998	1	0.959815	0.994547	NA	NA	NA	NA	0.999271
ENSMUSG00000029005	dorsal inhibitory axon guidance protein [Source:MGI Symbol;Acc:MGI:1917683]	-2.23516e-05	0.0152861	-0.00200131	-2.26776e-05	7.24361e-06	-0.00293687	-0.000653541	0.352547	-0.00121322	-0.0123172	0.125513	-0.000533886	0.999947	0.517678	0.826741	0.996998	1	0.974407	0.758896	0.038357	0.918757	0.581181	0.246197	0.999271
ENSMUSG00000110625	RIKEN cDNA 5033426E14 gene [Source:MGI Symbol;Acc:MGI:1923255]	-2.06815e-06	-0.0037311	-0.000354478	-3.16708e-06	-6.78793e-06	0.000698856	-2.83192e-05	-0.0394909	-0.00121171	-0.000638311	-0.00047878	-0.000277081	0.999947	0.60106	NA	0.997585	1	0.981879	0.991443	NA	NA	NA	NA	0.999271
ENSMUSG00000000753	serine (or cysteine) peptidase inhibitor, clade F, member 1 [Source:MGI Symbol;Acc:MGI:108080]	-2.43395e-05	0.0193428	-0.00244769	2.81899e-05	3.8886e-05	0.00368383	-0.000344888	0.162495	-0.00121029	-0.0119408	0.036213	-0.00152755	0.999947	0.546224	0.826741	0.997498	1	0.978589	0.947994	0.231986	0.807347	0.69678	0.808658	0.999271
ENSMUSG00000094251	predicted gene, 25632 [Source:MGI Symbol;Acc:MGI:5455409]	7.63812e-06	-0.00406976	-0.000371059	0.000112971	2.00482e-06	0.00438134	2.33771e-05	-0.0821004	-0.00120912	-0.00270102	-0.045013	-0.000879092	0.999947	0.825674	0.942751	0.996998	1	0.910414	0.994321	NA	0.967519	NA	NA	0.999271
ENSMUSG00000022487	gametocyte specific factor 1 [Source:MGI Symbol;Acc:MGI:1921424]	-2.31468e-06	0.00120489	-0.000998597	-2.66477e-05	4.25438e-06	-0.00110222	-1.17286e-05	-0.00303389	-0.00120594	0.000593082	-0.0102697	-4.95039e-05	0.999947	0.886327	NA	0.996998	1	0.956709	0.994547	NA	NA	NA	NA	0.999271
ENSMUSG00000097917	predicted gene, 26839 [Source:MGI Symbol;Acc:MGI:5477333]	-4.56191e-06	0.00288459	-0.000873754	-5.58401e-05	8.81287e-06	-0.00104348	-2.85209e-05	0.0140248	-0.001203	0.00139904	-0.0166316	-7.55638e-05	0.999947	0.719469	NA	0.996998	1	0.968148	0.991443	NA	NA	NA	NA	0.999271
ENSMUSG00000072082	cyclin F [Source:MGI Symbol;Acc:MGI:102551]	-1.04117e-05	0.0158426	-0.00448523	0.000294578	-3.56148e-06	-0.00633801	-0.000326596	0.241612	-0.00120179	-0.0186655	0.14869	-0.0011445	0.999947	0.624298	0.815913	0.996998	1	0.968148	0.957074	0.103537	0.749174	0.59526	0.302421	0.999271
ENSMUSG00000017716	baculoviral IAP repeat-containing 5 [Source:MGI Symbol;Acc:MGI:1203517]	-5.95974e-06	0.0137495	-0.00308532	0.000416693	-3.1504e-05	-0.00114217	-0.000447565	0.405123	-0.00119999	-0.0262523	0.297522	-0.00146789	0.999947	0.653614	0.826741	0.996998	1	0.998524	0.932768	0.0279672	0.755681	0.495386	0.0884873	0.999271
ENSMUSG00000106940	predicted gene 42930 [Source:MGI Symbol;Acc:MGI:5663067]	9.38129e-07	-0.00364573	-0.000348899	2.51315e-05	-9.97113e-06	0.00096173	-5.50758e-06	-0.0289124	-0.00119859	-0.00102766	0.0161208	-0.00031564	0.999947	0.663149	NA	0.996998	1	0.974433	0.994547	NA	NA	NA	NA	0.999271
ENSMUSG00000075569	radial spoke head 10 homolog B (Chlamydomonas) [Source:MGI Symbol;Acc:MGI:1922386]	-4.52747e-06	-0.00971068	-0.00082681	1.94932e-05	-1.77068e-05	0.00499283	-6.70725e-05	-0.0967457	-0.00119729	-0.00286675	-0.0193855	-0.0011009	0.999947	0.650737	0.907888	0.997498	1	0.951717	0.989213	0.415118	0.928874	0.914868	NA	0.999271
ENSMUSG00000071036	predicted gene 10309 [Source:MGI Symbol;Acc:MGI:3641941]	2.83657e-06	0.000208668	-0.00045319	0.000154951	-2.04977e-06	0.00242778	-8.25364e-05	0.0181335	-0.00119704	-0.00906998	0.0138213	-0.000563011	0.999947	0.993127	0.911176	0.996998	1	0.952497	0.980536	NA	0.982297	0.567272	NA	0.999271
ENSMUSG00000111421	predicted gene, 47643 [Source:MGI Symbol;Acc:MGI:6096720]	-2.10651e-06	-0.00165306	-0.000249055	-4.65391e-05	1.29334e-06	0.000325931	7.58855e-06	-0.0361111	-0.00119627	0.0018484	-0.0186057	-0.000233038	0.999947	0.863155	NA	0.996998	1	0.995188	0.994547	NA	NA	NA	NA	0.999271
ENSMUSG00000110146	predicted gene 45487 [Source:MGI Symbol;Acc:MGI:5791323]	3.75605e-06	-0.00239154	0.000108487	5.64905e-05	-4.91316e-06	0.00254472	1.42892e-05	-0.0243428	-0.00119385	-0.00183949	0.00210549	-0.000697576	0.999947	0.810998	NA	0.996998	1	0.881289	0.994547	NA	NA	NA	NA	0.999271
ENSMUSG00000099253	predicted gene 7863 [Source:MGI Symbol;Acc:MGI:3647996]	-1.166e-06	-0.000521257	-8.52477e-05	-1.72558e-05	2.64728e-06	0.00103994	-9.2705e-06	-0.0162328	-0.00119302	0.000564748	-0.0130339	-0.000354326	0.999947	0.946969	NA	0.996998	1	0.948787	0.994547	NA	NA	NA	NA	0.999271
ENSMUSG00000023192	glutamate receptor, metabotropic 2 [Source:MGI Symbol;Acc:MGI:1351339]	7.38964e-07	0.000101679	-0.000268422	1.58591e-05	-1.67216e-06	0.000753793	-2.37543e-06	0.00699304	-0.00118965	-0.000670561	0.00708216	-0.000275644	0.999947	0.994016	NA	0.996998	1	0.973867	0.996401	NA	NA	NA	NA	0.999271
ENSMUSG00000089877	predicted gene 16102 [Source:MGI Symbol;Acc:MGI:3802041]	-2.15649e-06	0.00139482	-0.000202738	-5.5587e-05	1.06646e-05	0.000388329	-1.67294e-06	-0.0167209	-0.00118873	0.00230564	-0.0332905	-0.000214072	0.999947	0.856612	NA	0.996998	1	0.987528	0.998012	NA	NA	NA	NA	0.999271
ENSMUSG00000099870	predicted gene 7200 [Source:MGI Symbol;Acc:MGI:3644666]	-2.24747e-06	8.9927e-05	-0.00029867	-9.49361e-06	-4.73616e-08	0.000135894	-2.98034e-05	0.000306662	-0.00118832	0.000141668	0.000229726	-0.000168871	0.999947	0.99084	NA	0.996998	1	0.990872	0.991696	NA	NA	NA	NA	0.999271
ENSMUSG00000097626	RIKEN cDNA 4921504A21 gene [Source:MGI Symbol;Acc:MGI:1918082]	1.93092e-06	-0.00571291	0.000136563	-0.000121874	1.49752e-06	0.00385663	0.000115165	-0.127565	-0.00118827	0.00912187	-0.0465081	-0.000669356	0.999947	0.609079	0.974157	0.996998	1	0.920711	0.967236	NA	0.984905	NA	NA	0.999271
ENSMUSG00000109570	predicted gene 44624 [Source:MGI Symbol;Acc:MGI:5753200]	-3.33479e-06	-0.000204681	-0.000901064	-1.64535e-05	-2.79896e-08	-0.00104484	-4.5608e-05	-0.0030755	-0.00118564	-0.000618066	-0.00142424	-7.6023e-05	0.999947	0.989178	NA	0.996998	1	0.968148	0.986901	NA	NA	NA	NA	0.999271
ENSMUSG00000066154	major urinary protein 3 [Source:MGI Symbol;Acc:MGI:97235]	6.5223e-07	-0.00028469	-0.000685556	1.37454e-06	2.60404e-06	-0.000112103	2.06977e-05	-0.0198818	-0.00118513	0.000161651	-0.0137011	-0.000102673	0.999947	0.955268	NA	0.997585	1	0.995117	0.994547	NA	NA	NA	NA	0.999271
ENSMUSG00000085019	par-3 family cell polarity regulator beta, opposite strand 2 [Source:MGI Symbol;Acc:MGI:3650411]	-2.99239e-06	-0.00620777	-0.000327156	-4.79834e-05	-9.70477e-06	0.000828258	-6.8404e-06	-0.0792609	-0.00118496	0.00126057	-0.00480465	-0.000332761	0.999947	0.470637	0.933834	0.996998	1	0.984913	0.994547	NA	NA	NA	NA	0.999271
ENSMUSG00000058883	zinc finger protein 708 [Source:MGI Symbol;Acc:MGI:3040674]	3.90909e-06	0.000723508	-6.78896e-05	4.89253e-05	-7.53604e-07	0.00107474	1.42032e-05	0.017112	-0.00118477	-0.00124243	0.00973816	-0.00031771	0.999947	0.954611	NA	0.996998	1	0.968011	0.994547	NA	NA	NA	NA	0.999271
ENSMUSG00000047330	potassium voltage-gated channel, Isk-related subfamily, gene 4 [Source:MGI Symbol;Acc:MGI:1891125]	3.53572e-06	0.0143955	-0.00271538	0.000509338	-1.96391e-05	-0.0012911	-0.000358258	0.448114	-0.00118474	-0.0302473	0.272648	-0.00119736	0.999947	0.619171	0.826741	0.996998	1	0.996549	0.947994	0.0240043	0.807347	0.416195	0.0985108	0.999271
ENSMUSG00000038994	histone H1-like protein in spermatids 1 [Source:MGI Symbol;Acc:MGI:2136691]	2.95657e-06	-0.00391461	-0.000119886	5.38505e-05	-3.08703e-06	0.00167125	1.18327e-06	-0.0968923	-0.00118417	-0.0015439	-0.0424254	-0.000399972	0.999947	0.690931	0.974157	0.996998	1	0.963286	0.998637	NA	NA	NA	NA	0.999271
ENSMUSG00000102158	predicted gene, 34342 [Source:MGI Symbol;Acc:MGI:5593501]	-9.71889e-07	-0.00458584	-0.000564706	-4.2154e-05	-1.33908e-05	-0.00115095	3.32829e-05	-0.0277826	-0.00118322	0.00226703	0.021374	-0.000190488	0.999947	0.640496	0.886867	0.996998	1	0.980118	0.991443	NA	NA	NA	NA	0.999271
ENSMUSG00000117876	predicted gene, 50146 [Source:MGI Symbol;Acc:MGI:6302900]	3.76045e-06	-0.00482839	-0.000713813	8.03708e-05	-1.25123e-05	-2.62606e-05	-1.56448e-05	-0.0253973	-0.00118284	-0.00298388	0.0161335	-0.000241929	0.999947	0.668945	0.866861	0.996998	1	0.999733	0.994547	NA	NA	NA	NA	0.999271
ENSMUSG00000071680	predicted pseudogene 7123 [Source:MGI Symbol;Acc:MGI:3646446]	-2.24081e-06	0.00129155	-0.00367249	-3.2671e-05	3.35515e-06	-0.00194248	1.14561e-05	0.00533384	-0.00118195	0.0015043	-0.00587443	9.31344e-05	0.999947	0.857821	NA	0.996998	1	0.851261	0.994547	NA	NA	NA	NA	0.999271
ENSMUSG00000109009	predicted gene 44929 [Source:MGI Symbol;Acc:MGI:5753505]	4.95684e-06	-0.00703874	-0.000135129	9.97349e-05	-1.72681e-05	0.00258995	-1.07325e-05	-0.0376654	-0.00117749	-0.00346034	0.0334348	-0.000550096	0.999947	0.495937	0.97325	0.996998	1	0.935408	0.994547	NA	NA	NA	NA	0.999271
ENSMUSG00000093751	predicted gene 3307 [Source:MGI Symbol;Acc:MGI:3781485]	-7.99854e-06	0.00583248	-0.000384326	-1.68016e-05	8.68605e-06	0.00251352	-0.000104124	0.0682757	-0.00117632	-0.00236544	0.0106925	-0.000566658	0.999947	0.630234	0.929041	0.996998	1	0.946923	0.973383	NA	0.984905	NA	NA	0.999271
ENSMUSG00000116311	RIKEN cDNA 4930478M13 gene [Source:MGI Symbol;Acc:MGI:1922234]	-5.665e-06	0.00389743	-0.000500166	-8.5209e-06	6.91315e-06	-0.000100938	-0.000319738	0.0449267	-0.00117282	-0.00314904	0.00768768	-0.000168317	0.999947	0.587625	NA	0.996998	1	0.998524	0.929692	NA	NA	NA	NA	0.999271
ENSMUSG00000078616	tripartite motif-containing 30C [Source:MGI Symbol;Acc:MGI:4821257]	-3.81696e-06	0.000532103	-0.000722285	-4.41523e-05	2.46338e-06	-0.000124951	-1.64202e-05	7.41789e-05	-0.0011718	0.000743135	-0.00562996	-0.000293991	0.999947	0.980086	0.874008	0.996998	1	0.998782	0.994547	NA	0.984905	NA	NA	0.999271
ENSMUSG00000072694	RIKEN cDNA 1500011B03 gene [Source:MGI Symbol;Acc:MGI:1913486]	3.53744e-05	0.00193737	-0.00400959	0.00112045	-2.08343e-05	0.0191699	-0.00013317	0.0376284	-0.00117162	-0.0311607	0.047375	-0.00588111	0.999947	0.975998	0.858881	0.996998	1	0.919964	0.989712	0.778329	0.570041	0.590749	0.784638	0.975383
ENSMUSG00000112350	predicted gene, 47697 [Source:MGI Symbol;Acc:MGI:6096808]	-1.15913e-06	-0.000133809	-0.000340556	-1.1683e-05	3.50101e-06	0.000179331	-1.05936e-05	-0.0232264	-0.00117013	0.000344824	-0.0175195	-0.00016881	0.999947	0.988471	NA	0.996998	1	0.992218	0.994547	NA	NA	NA	NA	0.999271
ENSMUSG00000085945	RIKEN cDNA 2310014F06 gene [Source:MGI Symbol;Acc:MGI:1916875]	3.24083e-06	-0.00856604	-0.00220271	-0.000286324	9.03354e-06	-0.00405971	0.000240308	-0.180591	-0.00116748	0.0168107	-0.112189	-0.000715484	0.999947	0.731457	0.826741	0.996998	1	0.973608	0.957074	0.188581	0.893474	0.552358	NA	0.999271
ENSMUSG00000108895	predicted gene 45070 [Source:MGI Symbol;Acc:MGI:5753646]	1.81779e-06	-0.00024704	-0.000259121	4.58881e-07	-5.23979e-07	-9.22281e-05	4.28559e-05	-0.00230031	-0.00116621	0.0012546	3.81154e-05	-0.000192562	0.999947	0.989168	0.940912	0.998847	1	0.998782	0.988326	NA	NA	NA	NA	0.999271
ENSMUSG00000100968	predicted gene 2098 [Source:MGI Symbol;Acc:MGI:3780265]	4.18079e-06	-0.000775611	-0.000645758	6.9789e-06	-2.93393e-07	0.000119979	0.000153154	-0.026339	-0.00116468	0.00167589	-0.00505657	-0.00018329	0.999947	0.937033	0.870826	0.996998	1	0.998524	0.95572	NA	NA	NA	NA	0.999271
ENSMUSG00000094993	immunoglobulin kappa chain variable 4-51 [Source:MGI Symbol;Acc:MGI:5009829]	1.90307e-06	-0.000530698	-0.000316825	1.10678e-05	-5.66299e-06	0.0022247	2.79109e-05	0.0107241	-0.00116436	0.000104576	0.0182847	-0.000867704	0.999947	0.95334	NA	0.996998	1	0.812813	0.991443	NA	0.993917	NA	NA	0.999271
ENSMUSG00000083642	predicted gene 13148 [Source:MGI Symbol;Acc:MGI:3651741]	2.19627e-07	0.000223785	7.12108e-05	3.55309e-05	-3.64941e-06	0.0017028	-4.45265e-05	0.0254958	-0.00116083	-0.00236708	0.0201508	-0.000401506	0.999947	0.989168	NA	0.996998	1	0.942975	0.986901	NA	NA	NA	NA	0.999271
ENSMUSG00000079657	RAB26, member RAS oncogene family [Source:MGI Symbol;Acc:MGI:2443284]	-5.76744e-06	0.001107	-0.000888306	6.08876e-05	-2.82858e-06	0.0026618	-0.000109294	0.0281803	-0.00116047	-0.00540291	0.0209838	-0.000715445	0.999947	0.968321	0.883227	0.996998	1	0.970809	0.980536	0.810761	0.967519	0.756524	NA	0.999271
ENSMUSG00000091318	predicted gene 5415 [Source:MGI Symbol;Acc:MGI:3644687]	-3.95948e-06	-0.000925515	-0.000381444	3.94849e-06	3.84676e-07	0.000716138	-8.12012e-05	-0.0254774	-0.00115484	-0.00212675	-0.0141518	-0.00027977	0.999947	0.938401	NA	0.997585	1	0.981879	0.980536	NA	NA	NA	NA	0.999271
ENSMUSG00000118002	predicted gene 4107 [Source:MGI Symbol;Acc:MGI:3782283]	-2.57957e-06	2.12772e-05	-0.00080966	-2.95421e-05	2.65037e-06	-0.000842826	-1.64198e-05	-0.0106217	-0.00115329	0.000755944	-0.010933	-6.49128e-05	0.999947	0.999366	NA	0.996998	1	0.971963	0.99416	NA	NA	NA	NA	0.999271
ENSMUSG00000111351	predicted gene, 48537 [Source:MGI Symbol;Acc:MGI:6098081]	1.98583e-06	-0.000772571	0.000119934	3.77542e-05	-6.53008e-06	0.00127713	-1.26824e-05	0.014372	-0.0011507	-0.00170162	0.0213847	-0.000410876	0.999947	0.924085	NA	0.996998	1	0.929227	0.994547	NA	NA	NA	NA	0.999271
ENSMUSG00000040564	apolipoprotein C-I [Source:MGI Symbol;Acc:MGI:88053]	1.22241e-05	-0.000356965	0.000262569	0.000141949	6.74669e-05	0.0219463	9.83769e-05	-0.180766	-0.00114132	6.98848e-05	-0.277673	-0.00570784	0.999947	0.993979	0.978603	0.996998	1	0.694008	0.98839	0.192524	0.8225	0.998992	0.093329	0.562425
ENSMUSG00000106609	predicted gene 43181 [Source:MGI Symbol;Acc:MGI:5663318]	4.72081e-06	-0.00069555	-0.000973665	0.000109289	-1.03751e-05	-0.00137273	-0.000294558	0.119215	-0.00114053	-0.0170473	0.0665396	-1.6979e-05	0.999947	0.949795	0.828178	0.996998	1	0.941255	0.942224	NA	NA	NA	NA	0.999271
ENSMUSG00000081999	predicted gene 13461 [Source:MGI Symbol;Acc:MGI:3650103]	-3.31302e-06	0.0181448	-0.00500866	8.16743e-05	-2.06962e-05	-0.0115774	-8.65276e-05	0.317743	-0.00114014	-0.00550533	0.225367	-0.00106847	0.999947	0.60306	0.808976	0.996998	1	0.934881	0.991443	0.0453328	0.726917	0.914948	0.155084	0.999271
ENSMUSG00000111280	predicted gene, 47239 [Source:MGI Symbol;Acc:MGI:6096060]	1.94476e-06	-0.00171995	-0.000482469	-3.20099e-05	7.61047e-06	-0.000279134	5.84265e-05	-0.080484	-0.00113964	0.0026378	-0.0462677	-0.000110659	0.999947	0.798854	NA	0.996998	1	0.990699	0.986901	NA	NA	NA	NA	0.999271
ENSMUSG00000094153	predicted gene 8807 [Source:MGI Symbol;Acc:MGI:3643510]	-7.373e-07	-0.00239429	-0.000379991	-2.5196e-05	-4.60544e-06	-0.000348169	3.01023e-05	-0.0208123	-0.00113962	0.00157979	0.00242216	-0.000115397	0.999947	0.682209	NA	0.996998	1	0.98781	0.991443	NA	NA	NA	NA	0.999271
ENSMUSG00000113079	predicted gene, 48709 [Source:MGI Symbol;Acc:MGI:6098353]	-1.16217e-06	0.00329889	0.000199707	3.56335e-05	-4.2094e-06	0.00267223	-7.67753e-05	0.0807631	-0.00113594	-0.00315381	0.0426393	-0.00062083	0.999947	0.695332	NA	0.996998	1	0.887118	0.980536	NA	NA	NA	NA	0.999271
ENSMUSG00000021136	SPARC related modular calcium binding 1 [Source:MGI Symbol;Acc:MGI:1929878]	-2.71603e-05	0.0117438	-0.00430188	-0.000101564	8.30174e-05	0.00255005	-0.000226236	0.0117214	-0.00113385	-0.00700493	-0.0793568	-0.00241538	0.999947	0.747322	0.826741	0.996998	1	0.991846	0.980536	0.942179	0.674834	0.901891	0.612355	0.999271
ENSMUSG00000104818	predicted gene 43661 [Source:MGI Symbol;Acc:MGI:5663798]	-8.61992e-06	-0.00163134	-0.0017541	5.85832e-06	-9.75236e-06	-0.00292175	-0.000123179	0.0153771	-0.00113374	-0.004364	0.0276027	-0.000221873	0.999947	0.940786	0.826741	0.998003	1	0.95511	0.962108	NA	0.971724	NA	NA	0.999271
ENSMUSG00000110665	predicted gene, 31786 [Source:MGI Symbol;Acc:MGI:5590945]	-6.22667e-07	8.66931e-05	-0.000189525	2.25216e-05	-2.14714e-06	0.000393803	-7.35362e-05	0.0208761	-0.00113319	-0.00251736	0.0151357	-0.000223134	0.999947	0.995231	NA	0.996998	1	0.990872	0.980536	NA	NA	NA	NA	0.999271
ENSMUSG00000071547	5'-nucleotidase domain containing 2 [Source:MGI Symbol;Acc:MGI:1917271]	1.84297e-06	0.00507755	-0.00225794	0.000762301	-1.73854e-05	0.0100318	-0.000501901	0.118607	-0.00113107	-0.055106	0.105205	-0.0024009	0.999947	0.886327	0.860552	0.996998	1	0.935408	0.903975	0.365219	0.749388	0.258097	0.462073	0.999271
ENSMUSG00000112406	RIKEN cDNA 4921515L22 gene [Source:MGI Symbol;Acc:MGI:1918118]	-3.70566e-06	0.00330518	-0.000265624	-1.07627e-07	1.29367e-06	0.000841118	-7.78963e-05	0.0560915	-0.00112906	-0.00209584	0.024061	-0.000292799	0.999947	0.737633	0.942751	0.999812	1	0.981467	0.980536	NA	NA	NA	NA	0.999271
ENSMUSG00000107412	predicted gene, 20383 [Source:MGI Symbol;Acc:MGI:5012568]	2.81491e-07	-0.00078635	-0.000793903	1.98428e-06	-1.19984e-06	-0.0007332	2.03274e-06	-0.00797029	-0.00112718	-2.3202e-05	-0.000257392	-6.67639e-05	0.999947	0.940506	NA	0.99801	1	0.974096	0.997402	NA	NA	NA	NA	0.999271
ENSMUSG00000111962	predicted gene, 20110 [Source:MGI Symbol;Acc:MGI:5012295]	-3.88731e-06	0.00186541	-0.000802899	-1.61489e-05	2.83477e-06	-0.000893657	-7.3689e-05	0.0214752	-0.00112401	-0.00110076	0.00461375	-8.04371e-05	0.999947	0.831787	NA	0.996998	1	0.973867	0.981097	NA	NA	NA	NA	0.999271
ENSMUSG00000031253	sushi-repeat-containing protein, X-linked 2 [Source:MGI Symbol;Acc:MGI:1916042]	3.85456e-06	0.0388765	-0.00742537	0.000413796	0.000138734	-0.00751275	-0.000138101	0.10784	-0.00112266	-0.0156663	-0.0398053	-0.00216402	0.999947	0.457464	0.808976	0.996998	1	0.974407	0.98839	0.376427	0.61441	0.77615	0.820678	0.999271
ENSMUSG00000028174	retinal pigment epithelium 65 [Source:MGI Symbol;Acc:MGI:98001]	-2.42974e-06	0.00678992	-0.000156434	-1.42417e-05	1.11276e-05	0.000996133	-2.67223e-05	0.0702573	-0.00112196	-0.000336781	0.00528874	-0.000295377	0.999947	0.483431	0.968022	0.996998	1	0.975023	0.991443	NA	NA	NA	NA	0.999271
ENSMUSG00000082012	predicted gene 5257 [Source:MGI Symbol;Acc:MGI:3647791]	-5.11134e-06	0.00167258	-0.000376236	-1.87448e-05	-1.03252e-06	0.000128878	-0.000123581	0.0350473	-0.00112182	-0.0016594	0.0182076	-0.000191499	0.999947	0.846903	NA	0.996998	1	0.998524	0.96552	NA	NA	NA	NA	0.999271
ENSMUSG00000083468	predicted gene 9431 [Source:MGI Symbol;Acc:MGI:3648373]	4.06928e-06	8.5133e-05	-3.96956e-05	2.88329e-06	1.04194e-06	0.00148271	6.27012e-05	-0.00179732	-0.00112126	0.00174292	-0.0032755	-0.000369106	0.999947	0.996446	0.992022	0.99801	1	0.968148	0.983203	NA	0.993753	NA	NA	0.999271
ENSMUSG00000079186	granzyme C [Source:MGI Symbol;Acc:MGI:109256]	9.64091e-06	0.00617414	-0.000618896	0.000101685	1.62299e-06	7.97535e-05	5.31035e-05	0.103933	-0.00112122	-0.000494153	0.0479457	-0.000360368	0.999947	0.720886	0.893205	0.996998	1	0.999733	0.98839	NA	0.984905	NA	NA	0.999271
ENSMUSG00000109352	predicted gene, 18256 [Source:MGI Symbol;Acc:MGI:5010441]	7.49152e-06	-0.00272253	0.000513831	0.000229496	-3.95866e-07	0.00956664	-3.80934e-05	-0.0768287	-0.00112057	-0.00857987	-0.0429093	-0.00325771	0.999947	0.882332	0.912097	0.996998	1	0.70374	0.991443	NA	0.971724	0.594775	NA	0.92991
ENSMUSG00000041399	RIKEN cDNA 1700013G24 gene [Source:MGI Symbol;Acc:MGI:1916630]	6.14323e-06	-0.00331221	-0.000309497	-2.89157e-05	1.09132e-05	0.0010258	0.000118017	-0.113238	-0.00112053	0.00358331	-0.0684365	-0.000318418	0.999947	0.74338	0.931253	0.996998	1	0.974407	0.958798	NA	NA	NA	NA	0.999271
ENSMUSG00000044544	RIKEN cDNA 4921513I03 gene [Source:MGI Symbol;Acc:MGI:1918124]	-3.05876e-06	0.00239616	-0.000101368	4.21185e-06	5.3805e-06	0.000991867	-0.000153486	0.0338433	-0.00112019	-0.00343328	0.0113608	-0.000294271	0.999947	0.809262	NA	0.997585	1	0.978561	0.957074	NA	NA	NA	NA	0.999271
ENSMUSG00000109268	RIKEN cDNA 9530078K11 gene [Source:MGI Symbol;Acc:MGI:1925814]	-2.05041e-06	0.000166937	-4.37943e-05	-2.87843e-06	4.75673e-06	0.0031124	-2.59431e-05	-0.017611	-0.00111926	-0.000744524	-0.0191373	-0.000610063	0.999947	0.994016	0.992886	0.99801	1	0.929642	0.991576	NA	0.984905	NA	NA	0.999271
ENSMUSG00000032281	acyl-CoA synthetase bubblegum family member 1 [Source:MGI Symbol;Acc:MGI:2385656]	1.74317e-05	0.00717436	-0.00266609	0.00049659	1.40622e-07	0.000368342	-8.90352e-05	0.12267	-0.00111763	-0.0149189	0.0833649	-0.00153011	0.999947	0.829014	0.826741	0.996998	1	0.998902	0.991443	0.350535	0.801757	0.676033	0.562148	0.999271
ENSMUSG00000067215	ubiquitin specific protease 51 [Source:MGI Symbol;Acc:MGI:3588217]	-8.53542e-06	0.00143011	-0.000869266	-8.0262e-05	-3.20976e-06	-0.00122426	-6.82476e-05	0.0319954	-0.00111734	0.000836701	0.020186	-0.000160447	0.999947	0.911778	NA	0.996998	1	0.974433	0.981097	NA	NA	NA	NA	0.999271
ENSMUSG00000082683	predicted gene 12697 [Source:MGI Symbol;Acc:MGI:3651292]	-2.74941e-06	0.000755078	-0.00116668	-4.89133e-05	5.1403e-06	-0.00129375	8.66078e-06	-0.0111867	-0.00111638	0.00198173	-0.0165785	-2.27082e-05	0.999947	0.937225	NA	0.996998	1	0.942975	0.994547	NA	NA	NA	NA	0.999271
ENSMUSG00000094051	immunoglobulin heavy variable 1-36 [Source:MGI Symbol;Acc:MGI:4439639]	6.40597e-06	-0.00356489	0.000240078	6.80103e-05	-6.67789e-06	0.00156713	6.22464e-05	-0.0377119	-0.00111585	-0.00135139	-0.00207678	-0.000458311	0.999947	0.589045	NA	0.996998	1	0.918522	0.983661	NA	NA	NA	NA	0.999271
ENSMUSG00000105715	predicted gene, 31887 [Source:MGI Symbol;Acc:MGI:5591046]	5.06795e-06	-0.00201525	2.67364e-05	3.90065e-05	-1.17923e-07	0.0017443	5.47501e-05	-0.0330082	-0.00111504	-0.000390885	-0.012687	-0.000476753	0.999947	0.830372	NA	0.996998	1	0.919964	0.986901	NA	NA	NA	NA	0.999271
ENSMUSG00000095889	immunoglobulin heavy variable 1-58 [Source:MGI Symbol;Acc:MGI:4439557]	-3.48622e-06	-0.000652517	-0.00127383	-1.6084e-05	1.48937e-07	-0.00370254	-5.2565e-05	-0.0129596	-0.00111458	-0.00106631	-0.00633636	7.19289e-05	0.999947	0.960508	0.826741	0.996998	1	0.851905	0.986901	0.881458	0.984905	0.940581	0.925103	0.999271
ENSMUSG00000108126	predicted gene, 43909 [Source:MGI Symbol;Acc:MGI:5690301]	1.06847e-06	-0.00107625	-0.000514804	2.4033e-05	-2.38726e-06	-0.000359348	-8.76707e-06	-0.0078968	-0.00111169	-0.000967755	0.000852784	-0.000173601	0.999947	0.939787	NA	0.996998	1	0.994255	0.994547	NA	NA	NA	NA	0.999271
ENSMUSG00000019828	glutamate receptor, metabotropic 1 [Source:MGI Symbol;Acc:MGI:1351338]	-1.86982e-06	-0.00135827	-0.00100673	1.57979e-06	1.25371e-06	-0.00115077	-3.43465e-05	-0.0441234	-0.00110999	-0.000935585	-0.0236143	-3.94823e-05	0.999947	0.88565	NA	0.99801	1	0.956814	0.990358	NA	NA	NA	NA	0.999271
ENSMUSG00000071102	predicted pseudogene 10313 [Source:MGI Symbol;Acc:MGI:3642852]	3.93573e-06	-0.000572791	-0.00693082	5.13063e-05	-5.86113e-06	-0.00958415	1.01309e-05	0.00733021	-0.00110984	-0.000965346	0.0155012	8.71964e-05	0.999947	0.988859	0.615885	0.996998	1	0.772235	0.994547	0.960397	0.948042	0.972667	NA	0.999271
ENSMUSG00000099267	microRNA 6955 [Source:MGI Symbol;Acc:MGI:5531151]	4.55658e-06	-0.00586645	-0.000764194	6.48702e-05	-1.54389e-05	0.000720337	9.52047e-06	-0.0351223	-0.00110844	-0.00141352	0.0159815	-0.000431947	0.999947	0.718184	0.883227	0.996998	1	0.991744	0.994547	NA	0.980221	NA	NA	0.999271
ENSMUSG00000116270	predicted gene 1600 [Source:MGI Symbol;Acc:MGI:2686446]	-1.61358e-05	0.00725925	-0.0031007	-0.000194112	4.30894e-05	-0.00569446	-5.69749e-05	-0.0138114	-0.0011072	0.00259784	-0.082685	-0.00058511	0.999947	0.789618	0.817805	0.996998	1	0.953021	0.991443	0.925774	0.8927	0.940005	0.489681	0.999271
ENSMUSG00000090667	predicted gene 765 [Source:MGI Symbol;Acc:MGI:2685611]	-7.51331e-09	-0.00663597	-6.24539e-05	3.10203e-05	-2.04731e-05	0.00234997	-3.03267e-05	-0.0321144	-0.00110603	-0.00189417	0.0262009	-0.000492988	0.999947	0.567915	0.989438	0.996998	1	0.963286	0.991443	NA	0.984905	NA	NA	0.999271
ENSMUSG00000084985	predicted gene 16135 [Source:MGI Symbol;Acc:MGI:3802138]	1.21858e-06	-0.00441459	-0.000634513	1.38283e-05	-1.30134e-05	-0.000795112	4.64713e-06	-0.0244586	-0.00110287	-0.000251724	0.0224135	-0.000131222	0.999947	0.584844	NA	0.996998	1	0.981269	0.994547	NA	NA	NA	NA	0.999271
ENSMUSG00000099024	predicted gene, 27457 [Source:MGI Symbol;Acc:MGI:5530839]	-8.96405e-06	0.00557732	-0.000124194	6.64414e-06	2.40665e-06	0.00368474	-0.00116611	0.128165	-0.00110261	-0.00511968	0.0279178	-0.00189279	0.999947	0.43586	NA	0.996998	1	0.772047	0.775119	NA	NA	NA	NA	0.999271
ENSMUSG00000098790	microRNA 6942 [Source:MGI Symbol;Acc:MGI:5530669]	-6.07165e-06	-0.00644116	1.53909e-05	-5.11216e-05	-1.29371e-05	0.00432457	-4.94364e-05	-0.0675144	-0.00110224	-0.000154798	0.000971981	-0.000804928	0.999947	0.603821	0.998079	0.996998	1	0.904849	0.98839	NA	0.980221	NA	NA	0.999271
ENSMUSG00000085730	predicted gene 13307 [Source:MGI Symbol;Acc:MGI:3701135]	-7.69556e-07	-0.000773248	-0.000902486	1.74991e-05	-7.72344e-06	-0.000843556	-3.7289e-05	0.0134754	-0.00110176	-0.00149184	0.0247728	-4.4642e-05	0.999947	0.936704	NA	0.996998	1	0.968148	0.98844	NA	NA	NA	NA	0.999271
ENSMUSG00000026609	usherin [Source:MGI Symbol;Acc:MGI:1341292]	-3.97691e-06	-0.000226615	-0.000414842	-2.2354e-05	-1.97543e-06	-4.39172e-05	-7.10745e-05	0.0046265	-0.00110061	-0.000482289	0.00664284	-0.000148161	0.999947	0.982446	NA	0.996998	1	0.999462	0.983059	NA	NA	NA	NA	0.999271
ENSMUSG00000112758	predicted gene, 36172 [Source:MGI Symbol;Acc:MGI:5595331]	2.14971e-06	-0.010378	-0.00209612	2.73965e-05	-2.93276e-05	-0.00429468	7.06529e-06	-0.0374094	-0.0010998	-0.000445755	0.0595749	-0.000128926	0.999947	0.523511	0.825233	0.996998	1	0.918522	0.994547	NA	0.980221	NA	NA	0.999271
ENSMUSG00000074881	melanoma antigen, family B, 3 [Source:MGI Symbol;Acc:MGI:105109]	6.00412e-07	-0.0032725	-0.00059589	-1.32297e-05	-4.96996e-06	-0.000458004	2.79877e-05	-0.0293326	-0.00109934	0.00110225	0.000227604	-9.26145e-05	0.999947	0.585546	NA	0.996998	1	0.981951	0.991443	NA	NA	NA	NA	0.999271
ENSMUSG00000095584	predicted gene, 22628 [Source:MGI Symbol;Acc:MGI:5452405]	1.92697e-06	-0.0011244	-5.90272e-05	2.9349e-05	-3.59656e-06	0.000754643	-1.47668e-05	0.0030525	-0.00109769	-0.00139944	0.00927682	-0.000275495	0.999947	0.866011	NA	0.996998	1	0.965776	0.994547	NA	NA	NA	NA	0.999271
ENSMUSG00000020077	serglycin [Source:MGI Symbol;Acc:MGI:97756]	1.19869e-05	0.0118326	-0.00193745	0.000469108	-1.15929e-05	-0.000736077	-0.000178633	0.417366	-0.00109367	-0.0236919	0.210661	-0.000831472	0.999947	0.622586	0.826741	0.996998	1	0.998524	0.973383	0.0298416	0.892535	0.44849	0.123641	0.999271
ENSMUSG00000032443	zinc finger, CW type with PWWP domain 2 [Source:MGI Symbol;Acc:MGI:1921888]	-7.37074e-06	-0.00555109	-0.000848811	4.68116e-05	-2.04105e-05	0.00122474	-0.000139151	-0.0105617	-0.00109364	-0.00578103	0.0413236	-0.000479097	0.999947	0.699716	0.871199	0.996998	1	0.981959	0.957074	NA	0.97757	NA	NA	0.999271
ENSMUSG00000104365	RIKEN cDNA 4930470B04 gene [Source:MGI Symbol;Acc:MGI:1923057]	5.50575e-06	-0.00305729	0.000259169	4.94732e-05	-7.46761e-06	0.00279492	4.61346e-05	-0.0254413	-0.00109336	7.99881e-05	0.00446645	-0.00047999	0.999947	0.792058	0.944753	0.996998	1	0.923029	0.986901	NA	NA	NA	NA	0.999271
ENSMUSG00000110950	predicted gene, 39384 [Source:MGI Symbol;Acc:MGI:5622269]	3.89771e-06	-0.00474026	0.000153026	6.68645e-05	-1.15651e-05	0.00201504	-9.40074e-06	-0.0305423	-0.00109188	-0.00264045	0.00963133	-0.000502116	0.999947	0.508675	NA	0.996998	1	0.912032	0.994547	NA	NA	NA	NA	0.999271
ENSMUSG00000056329	RIKEN cDNA 1810010K12 gene [Source:MGI Symbol;Acc:MGI:1921419]	-6.21149e-06	0.00246138	-0.000162862	8.85078e-06	4.54892e-06	0.00224913	-0.00030957	0.0318174	-0.00109085	-0.00343313	0.00334964	-0.000747757	0.999947	0.70507	0.964149	0.996998	1	0.873981	0.942224	NA	0.993917	NA	NA	0.999271
ENSMUSG00000073174	predicted gene 29254 [Source:MGI Symbol;Acc:MGI:5579960]	-1.10898e-06	0.000142764	-0.000335287	3.75189e-06	-3.86908e-06	-8.14783e-05	-3.33783e-05	0.0241669	-0.00109076	-0.00103462	0.0198485	-0.000172285	0.999947	0.992733	NA	0.997585	1	0.998782	0.991443	NA	NA	NA	NA	0.999271
ENSMUSG00000103497	predicted gene, 37407 [Source:MGI Symbol;Acc:MGI:5610635]	3.42924e-06	-0.00289288	-0.00100546	3.86606e-05	-9.72898e-06	-0.000979683	1.81901e-05	-0.0111348	-0.00108999	-0.000990433	0.0199554	-3.27866e-05	0.999947	0.686182	NA	0.996998	1	0.960466	0.993086	NA	NA	NA	NA	0.999271
ENSMUSG00000106555	predicted gene 2479 [Source:MGI Symbol;Acc:MGI:3780646]	-2.26681e-06	6.64753e-05	-8.32884e-05	-1.71382e-05	-2.27535e-06	0.000530545	-3.2485e-05	0.0145556	-0.00108918	-0.000335794	0.0117631	-0.000225508	0.999947	0.995895	NA	0.996998	1	0.985354	0.991443	NA	NA	NA	NA	0.999271
ENSMUSG00000118234	predicted gene, 50115 [Source:MGI Symbol;Acc:MGI:6302854]	-3.81364e-06	-0.00107999	-0.00080699	-3.54381e-05	-2.78068e-06	-0.00124887	-2.35921e-05	-0.00700215	-0.00108723	0.000221186	0.00294669	-0.000152502	0.999947	0.941577	NA	0.996998	1	0.974407	0.991576	NA	NA	NA	NA	0.999271
ENSMUSG00000013928	THAP domain containing 8 [Source:MGI Symbol;Acc:MGI:1922879]	-5.7163e-07	-0.00356797	-0.000156873	0.000100909	-1.22367e-05	0.00387239	-7.16767e-05	-0.0195581	-0.00108714	-0.00667589	0.0215433	-0.00111455	0.999947	0.740615	0.969618	0.996998	1	0.843257	0.981097	NA	NA	NA	NA	0.999271
ENSMUSG00000085842	par-3 family cell polarity regulator beta, opposite strand 1 [Source:MGI Symbol;Acc:MGI:1921911]	2.11654e-06	-0.000222164	-5.78532e-05	0.000108494	-4.99358e-06	0.00421625	-4.52495e-05	0.0158346	-0.0010853	-0.00530495	0.0188712	-0.00096418	0.999947	0.992956	0.98956	0.996998	1	0.873981	0.98839	NA	0.984905	NA	NA	0.999271
ENSMUSG00000029678	hyaluronoglucosaminidase 5 [Source:MGI Symbol;Acc:MGI:1921718]	1.58942e-06	-0.00151623	-0.000438765	7.82538e-05	-1.48229e-05	3.43913e-06	-8.22009e-05	0.0547467	-0.00108518	-0.00485356	0.0581886	-0.00024624	0.999947	0.919605	0.904579	0.996998	1	0.999829	0.980536	NA	NA	NA	NA	0.999271
ENSMUSG00000055413	histocompatibility 2, Q region locus 5 [Source:MGI Symbol;Acc:MGI:95934]	9.26967e-06	0.016057	-0.00203133	0.000399829	4.83523e-07	0.00570532	-0.000101661	0.249653	-0.00108087	-0.0136028	0.136595	-0.00171218	0.999947	0.601862	0.852916	0.996998	1	0.968148	0.98839	0.101749	0.816133	0.673212	0.321883	0.999271
ENSMUSG00000086997	predicted gene 12981 [Source:MGI Symbol;Acc:MGI:3651528]	-4.70734e-06	-0.00140987	-0.000764737	-6.19493e-05	5.80964e-06	-0.000281108	-2.37125e-05	-0.0445655	-0.00108023	0.00155731	-0.0332881	-0.000225409	0.999947	0.923578	0.860552	0.996998	1	0.998524	0.991866	NA	NA	NA	NA	0.999271
ENSMUSG00000087443	protein phosphatase 1, regulatory subunit 18, opposite strand [Source:MGI Symbol;Acc:MGI:1918627]	2.54535e-06	-0.000181337	-0.00072888	3.4474e-05	-2.09835e-06	-0.000861732	4.18434e-06	0.00697263	-0.00108004	-0.000814955	0.00798271	-0.000172033	0.999947	0.993567	0.86403	0.996998	1	0.981879	0.994808	NA	0.993753	NA	NA	0.999271
ENSMUSG00000048013	keratin 35 [Source:MGI Symbol;Acc:MGI:1858899]	-5.96659e-06	0.00361302	-0.000710185	-5.07277e-05	2.06644e-06	-0.000995713	-7.2838e-05	0.0535741	-0.0010791	-1.96435e-05	0.0158108	-0.000104626	0.999947	0.63179	NA	0.996998	1	0.974407	0.980536	NA	NA	NA	NA	0.999271
ENSMUSG00000114430	predicted gene, 40264 [Source:MGI Symbol;Acc:MGI:5623149]	1.87334e-06	-0.00211447	-0.000309404	-3.10194e-06	-2.37165e-07	0.000231697	4.4792e-05	-0.0332479	-0.00107899	0.000924787	-0.0122763	-0.000171979	0.999947	0.72564	NA	0.997498	1	0.991846	0.98839	NA	NA	NA	NA	0.999271
ENSMUSG00000048215	RIKEN cDNA A630023P12 gene [Source:MGI Symbol;Acc:MGI:2445162]	-4.62112e-06	0.0125013	-0.000906589	1.57871e-06	1.29157e-05	-0.00129288	-8.35014e-05	0.232729	-0.00107847	-0.00311523	0.0662822	-0.000332936	0.999947	0.475966	0.86403	0.998788	1	0.983596	0.980536	0.0586373	0.980221	0.842152	NA	0.999271
ENSMUSG00000115082	predicted gene, 49189 [Source:MGI Symbol;Acc:MGI:6118629]	-8.24014e-06	-0.00271857	-0.000787753	-8.31896e-05	3.89848e-06	0.000212798	-4.76415e-05	-0.0639695	-0.00107535	0.00120231	-0.0380422	-0.000341879	0.999947	0.851604	0.870826	0.996998	1	0.998524	0.98839	NA	0.984905	NA	NA	0.999271
ENSMUSG00000092457	predicted gene 8835 [Source:MGI Symbol;Acc:MGI:3646857]	-8.17061e-06	0.00222421	-0.000657701	-5.70061e-05	7.07852e-06	-0.000365615	-0.000164162	0.0066382	-0.00107461	-0.000317018	-0.0123335	-0.000135206	0.999947	0.759877	NA	0.996998	1	0.990872	0.957074	NA	NA	NA	NA	0.999271
ENSMUSG00000065336	small nucleolar RNA, H/ACA box 34 [Source:MGI Symbol;Acc:MGI:3819502]	-2.83941e-06	-0.002758	-0.000751157	-6.37569e-05	-9.56086e-06	-0.00152155	1.66612e-05	-0.0130102	-0.00107423	0.00246143	0.0226154	-0.000124029	0.999947	0.791417	0.856487	0.996998	1	0.968148	0.994321	NA	NA	NA	NA	0.999271
ENSMUSG00000027670	osteoclast stimulatory transmembrane protein [Source:MGI Symbol;Acc:MGI:1921864]	8.36508e-06	0.0157444	-0.00138454	0.000454488	8.09761e-06	0.00299623	-0.000143016	0.337912	-0.00107173	-0.0275157	0.119029	-0.000895946	0.999947	0.504565	0.841713	0.996998	1	0.973867	0.980536	0.0455704	0.943116	0.367582	0.286332	0.999271
ENSMUSG00000097057	predicted gene, 17638 [Source:MGI Symbol;Acc:MGI:4937272]	-1.49459e-05	-0.00442898	-0.00122351	7.99339e-05	-2.87306e-06	0.00679655	-0.00024164	-0.065685	-0.00106869	-0.0097778	-0.0329693	-0.00137539	0.999947	0.864243	0.883227	0.996998	1	0.927631	0.95572	0.598959	0.8927	0.680757	NA	0.999271
ENSMUSG00000087698	predicted gene 13031 [Source:MGI Symbol;Acc:MGI:3702680]	-6.22366e-06	0.000651842	-0.00065001	-4.46884e-05	9.23227e-06	-0.000343265	-6.18585e-05	-0.0413579	-0.0010682	-0.000311871	-0.0393413	-0.000210697	0.999947	0.965733	NA	0.996998	1	0.996619	0.983206	NA	NA	NA	NA	0.999271
ENSMUSG00000110361	predicted gene 8291 [Source:MGI Symbol;Acc:MGI:3648459]	-3.35308e-07	-0.000888364	-0.000320542	4.96655e-06	1.75792e-06	0.000514714	-9.22313e-06	-0.0268717	-0.00106804	-0.000424233	-0.0165892	-0.000236907	0.999947	0.942756	NA	0.997498	1	0.987008	0.994547	NA	NA	NA	NA	0.999271
ENSMUSG00000083207	predicted gene 14780 [Source:MGI Symbol;Acc:MGI:3705499]	3.83854e-06	-0.00193596	7.80934e-06	2.48076e-05	-2.18766e-07	0.00130884	4.29124e-05	-0.0382225	-0.00106543	0.000458854	-0.0178276	-0.000316666	0.999947	0.861689	0.998613	0.996998	1	0.968148	0.98839	NA	NA	NA	NA	0.999271
ENSMUSG00000085725	predicted gene 15873 [Source:MGI Symbol;Acc:MGI:3802055]	1.73171e-06	0.00103929	-0.00068123	-3.52112e-05	8.70153e-06	-0.000801419	4.61937e-05	-0.0130805	-0.00106541	0.00258831	-0.0295684	-0.00010805	0.999947	0.940506	NA	0.996998	1	0.978163	0.986901	NA	NA	NA	NA	0.999271
ENSMUSG00000020310	mucosal vascular addressin cell adhesion molecule 1 [Source:MGI Symbol;Acc:MGI:103579]	-1.28379e-05	0.0300981	-0.00334683	0.000152842	3.90099e-05	-0.00518612	-0.000250172	0.240445	-0.00106489	-0.0125621	0.0505082	-0.000663643	0.999947	0.43586	0.817805	0.996998	1	0.963286	0.957074	0.111331	0.87749	0.632137	0.702499	0.999271
ENSMUSG00000118059	predicted gene 6975 [Source:MGI Symbol;Acc:MGI:3644403]	-1.04137e-05	0.000407101	-0.0227917	-7.6592e-05	-4.1071e-06	-0.0064305	-0.000101312	0.0234742	-0.00106417	-0.000934682	0.0206058	0.000607557	0.999947	0.985587	0.509228	0.996998	1	0.531905	0.973412	NA	0.984905	NA	NA	0.999271
ENSMUSG00000010044	zinc finger, MYND domain containing 10 [Source:MGI Symbol;Acc:MGI:2387863]	-1.34913e-05	-0.00334917	-0.00125876	-7.64166e-05	-1.23645e-05	-0.000690383	-0.000113499	-0.0101346	-0.00106387	-0.0016021	0.0228211	-0.00038925	0.999947	0.850987	0.826741	0.996998	1	0.994167	0.973503	NA	0.971724	NA	NA	0.999271
ENSMUSG00000101264	predicted gene 28347 [Source:MGI Symbol;Acc:MGI:5579053]	-8.18202e-07	0.00011441	-0.000349257	-5.08456e-06	-2.32308e-06	1.44035e-05	-1.19536e-05	0.0100135	-0.00106353	-8.23064e-05	0.00994306	-0.000150501	0.999947	0.993127	NA	0.997043	1	0.999733	0.994547	NA	NA	NA	NA	0.999271
ENSMUSG00000094708	predicted gene 10359 [Source:MGI Symbol;Acc:MGI:3708724]	1.24291e-05	0.00435267	-0.00287364	0.00045246	-4.6007e-06	-0.00527974	-0.000166193	0.104132	-0.00106345	-0.018991	0.0727321	-0.000640385	0.999947	0.885968	0.826741	0.996998	1	0.960841	0.980536	0.417372	0.880676	0.521996	0.566587	0.999271
ENSMUSG00000017007	recombination signal binding protein for immunoglobulin kappa J region-like [Source:MGI Symbol;Acc:MGI:1196616]	-5.30507e-06	3.60682e-05	-8.47195e-05	0.000116421	-1.79731e-06	0.00616621	-0.000180968	0.00879621	-0.0010611	-0.0132568	0.00822923	-0.00401814	0.999947	0.998917	0.981617	0.996998	1	0.654061	0.95572	0.91754	0.99136	0.471019	0.895873	0.975383
ENSMUSG00000111556	predicted gene, 19299 [Source:MGI Symbol;Acc:MGI:5011484]	-5.2961e-06	0.00102098	-0.000402612	-2.06329e-05	2.33627e-06	1.15954e-05	-0.000182962	0.00518942	-0.00106046	-0.00109724	-0.00292686	-0.000136589	0.999947	0.877675	NA	0.996998	1	0.999733	0.957074	NA	NA	NA	NA	0.999271
ENSMUSG00000023045	sterol O-acyltransferase 2 [Source:MGI Symbol;Acc:MGI:1332226]	-3.18993e-06	0.00980483	-0.00510214	0.000365324	-4.63963e-05	-0.00993057	-0.000281958	0.256739	-0.00105983	-0.0192123	0.245226	-0.00121196	0.999947	0.779374	0.809253	0.996998	1	0.952497	0.973383	0.078644	0.731054	0.630124	0.132015	0.999271
ENSMUSG00000068579	ribosomal protein L7A, pseudogene 3 [Source:MGI Symbol;Acc:MGI:3643413]	-2.88561e-06	0.00024902	-0.00111883	5.04879e-05	-3.55955e-06	-0.000656029	-7.16412e-05	0.0176623	-0.00105834	-0.0038351	0.0166234	-0.000286257	0.999947	0.993051	0.826741	0.996998	1	0.991583	0.983661	NA	0.980221	NA	NA	0.999271
ENSMUSG00000083362	predicted gene 8606 [Source:MGI Symbol;Acc:MGI:3646345]	4.23922e-06	-0.00686963	-0.000408375	8.38738e-05	-1.00934e-05	0.00137428	8.45812e-06	-0.0950979	-0.00105634	-0.00267554	-0.0172766	-0.00036616	0.999947	0.44084	0.906391	0.996998	1	0.963286	0.994547	NA	0.993753	NA	NA	0.999271
ENSMUSG00000116827	predicted gene 5063 [Source:MGI Symbol;Acc:MGI:3648069]	5.25775e-07	-0.00276123	-0.000753416	4.31106e-05	-5.57878e-06	-0.000425604	-3.59125e-05	-0.0249194	-0.00105596	-0.0025588	-8.96035e-05	-9.51151e-05	0.999947	0.699262	NA	0.996998	1	0.984913	0.989213	NA	NA	NA	NA	0.999271
ENSMUSG00000100563	predicted gene 3096 [Source:MGI Symbol;Acc:MGI:3781272]	-3.25181e-06	0.00417104	-0.000843908	3.40895e-05	1.37927e-05	-0.000428828	-7.53142e-05	0.0107749	-0.00105404	-0.0033414	-0.0211122	-0.000198648	0.999947	0.733044	0.847578	0.996998	1	0.992887	0.980536	NA	NA	NA	NA	0.999271
ENSMUSG00000110613	brown adipose tissue enriched long non-coding RNA 1 [Source:MGI Symbol;Acc:MGI:1924437]	-5.72791e-06	-0.00204745	-0.000613335	-3.36825e-05	-1.34113e-06	0.00149494	-4.87228e-05	-0.0298576	-0.00105087	-0.000527305	-0.0109266	-0.000464315	0.999947	0.908771	0.893205	0.996998	1	0.977743	0.98839	NA	0.982297	NA	NA	0.999271
ENSMUSG00000104125	predicted gene, 37488 [Source:MGI Symbol;Acc:MGI:5610716]	6.34914e-06	0.00015811	0.00012962	7.17281e-05	2.61063e-06	0.00247614	3.46003e-05	-0.00954146	-0.00105018	-0.00104262	-0.0103059	-0.000457681	0.999947	0.994016	0.972376	0.996998	1	0.929642	0.991443	NA	NA	NA	NA	0.999271
ENSMUSG00000028111	cathepsin K [Source:MGI Symbol;Acc:MGI:107823]	-4.95272e-06	0.0404381	-0.00224273	0.000234855	7.99182e-05	0.00873916	-0.000173302	0.166919	-0.00104965	-0.0121875	-0.00327105	-0.00217031	0.999947	0.433078	0.86403	0.996998	1	0.947257	0.983203	0.218212	0.800973	0.734929	0.986743	0.999271
ENSMUSG00000030228	phosphatidylinositol-4-phosphate 3-kinase catalytic subunit type 2 gamma [Source:MGI Symbol;Acc:MGI:1203730]	-1.34302e-05	0.0210001	-0.00312399	5.1182e-05	8.12492e-06	-0.0061691	-0.000216853	0.32501	-0.00104807	-0.00882157	0.124669	-0.000468452	0.999947	0.48757	0.817805	0.996998	1	0.940032	0.957074	0.0550689	0.901099	0.713279	0.300266	0.999271
ENSMUSG00000112836	predicted gene, 47006 [Source:MGI Symbol;Acc:MGI:6095684]	7.93974e-07	4.71613e-05	-2.59947e-05	9.56786e-06	4.49336e-06	0.0010228	5.35222e-06	-0.0370575	-0.00104802	-0.000160599	-0.027449	-0.000282372	0.999947	0.997462	NA	0.996998	1	0.972618	0.994547	NA	NA	NA	NA	0.999271
ENSMUSG00000075267	pejvakin [Source:MGI Symbol;Acc:MGI:2685847]	-2.79513e-06	0.00496041	-0.000290278	1.21659e-05	1.03426e-05	0.000730258	-7.50839e-05	0.0467856	-0.00104738	-0.00235783	0.00584962	-0.000264424	0.999947	0.594782	NA	0.996998	1	0.981879	0.980536	NA	NA	NA	NA	0.999271
ENSMUSG00000116872	predicted gene 6815 [Source:MGI Symbol;Acc:MGI:3648348]	1.66611e-06	0.00305996	-0.000629794	9.98805e-06	9.8406e-06	-0.000375548	1.3611e-05	0.00654902	-0.00104718	-3.81206e-05	-0.0216181	-0.000117169	0.999947	0.762604	NA	0.996998	1	0.989096	0.994547	NA	NA	NA	NA	0.999271
ENSMUSG00000113995	predicted gene, 47648 [Source:MGI Symbol;Acc:MGI:6096729]	2.87063e-06	-0.00028353	0.000188922	5.19119e-05	1.95801e-06	0.00214389	3.64128e-06	-0.0202499	-0.001047	-0.00189205	-0.0140664	-0.000593007	0.999947	0.982455	NA	0.996998	1	0.881722	0.994808	NA	NA	NA	NA	0.999271
ENSMUSG00000081022	predicted gene 15936 [Source:MGI Symbol;Acc:MGI:3802030]	-3.05518e-06	-6.85902e-05	-0.000990531	-4.11864e-05	2.9498e-06	-0.00225202	-6.2404e-06	-0.0179601	-0.00104656	0.000801118	-0.0153748	-9.19691e-05	0.999947	0.997212	NA	0.996998	1	0.946128	0.994547	NA	NA	NA	NA	0.999271
ENSMUSG00000036907	complement component 1, q subcomponent-like 2 [Source:MGI Symbol;Acc:MGI:3032521]	2.27132e-08	-0.0001117	-0.000144331	1.77603e-05	-3.25343e-06	0.000503211	-3.3547e-05	0.0152243	-0.00104645	-0.00134939	0.0141268	-0.000212385	0.999947	0.992956	NA	0.996998	1	0.981467	0.991443	NA	NA	NA	NA	0.999271
ENSMUSG00000085411	predicted gene 14319 [Source:MGI Symbol;Acc:MGI:3649450]	-3.59674e-06	-0.000880941	-0.00012502	-3.16324e-05	2.391e-06	0.0013288	-2.94096e-05	-0.0318917	-0.00104586	7.33432e-05	-0.0208482	-0.000341325	0.999947	0.946571	0.97325	0.996998	1	0.973148	0.991443	NA	NA	NA	NA	0.999271
ENSMUSG00000029304	secreted phosphoprotein 1 [Source:MGI Symbol;Acc:MGI:98389]	-5.33739e-07	0.00524846	-0.0008513	0.000331345	-7.10847e-06	0.00213066	-0.000846631	0.345188	-0.0010453	-0.239544	0.150104	-0.000670516	0.999947	0.747322	0.871199	0.996998	1	0.974978	0.710182	0.0319795	0.967519	0.0990564	0.12712	0.999271
ENSMUSG00000108542	predicted gene 44834 [Source:MGI Symbol;Acc:MGI:5753410]	4.65828e-06	-0.00252744	-0.000210231	0.000113396	-7.84483e-06	0.00285191	-2.60104e-05	-0.0121898	-0.00104471	-0.00403197	0.00868692	-0.00058621	0.999947	0.886327	0.96716	0.996998	1	0.952497	0.992115	NA	0.984905	NA	NA	0.999271
ENSMUSG00000038156	spondin 1, (f-spondin) extracellular matrix protein [Source:MGI Symbol;Acc:MGI:2385287]	-3.39827e-05	0.0751498	-0.00513285	-4.8914e-05	6.14795e-05	-0.00933999	-0.000412444	0.337734	-0.00104301	-0.0122343	0.081912	-0.000940371	0.999947	0.37923	0.791193	0.996998	1	0.942975	0.947994	0.0449155	0.779814	0.741507	0.570591	0.999271
ENSMUSG00000081656	predicted gene 11246 [Source:MGI Symbol;Acc:MGI:3651881]	2.32936e-06	-0.000568684	-0.000631496	-3.47314e-05	9.67106e-06	-0.000825292	5.84359e-05	-0.0537755	-0.00104277	0.00288186	-0.0476466	-0.000169918	0.999947	0.975477	0.877199	0.996998	1	0.983196	0.986901	NA	0.993753	NA	NA	0.999271
ENSMUSG00000111729	predicted gene, 48038 [Source:MGI Symbol;Acc:MGI:6097354]	-3.58541e-06	0.00271359	-0.00175611	3.08479e-05	-7.15879e-06	-0.003394	-8.58129e-05	0.0854405	-0.00104181	-0.00381234	0.0582438	-7.35927e-05	0.999947	0.872252	0.826741	0.996998	1	0.919964	0.980536	NA	0.984905	NA	NA	0.999271
ENSMUSG00000098068	predicted gene 7909 [Source:MGI Symbol;Acc:MGI:3645643]	4.72486e-06	-0.00160255	0.000199969	2.04326e-05	8.10787e-06	0.00240836	8.14875e-05	-0.0790337	-0.00104164	0.000549051	-0.0489783	-0.000740999	0.999947	0.841632	NA	0.996998	1	0.857199	0.980536	NA	NA	NA	NA	0.999271
ENSMUSG00000101172	predicted gene 28535 [Source:MGI Symbol;Acc:MGI:5579241]	1.61123e-06	0.00279437	-0.000579231	8.754e-05	4.77056e-06	0.000133967	-7.70537e-05	0.0369834	-0.00103844	-0.00602531	0.0122403	-0.000190801	0.999947	0.809294	NA	0.996998	1	0.998524	0.980536	NA	NA	NA	NA	0.999271
ENSMUSG00000055972	RIKEN cDNA 2810407A14 gene [Source:MGI Symbol;Acc:MGI:1917461]	-1.1608e-06	0.00119772	-0.000180079	1.00706e-06	3.75928e-06	0.000777495	-2.27534e-05	0.00397588	-0.00103728	-0.000744317	-0.00527977	-0.00026339	0.999947	0.929171	NA	0.998734	1	0.981879	0.991443	NA	NA	NA	NA	0.999271
ENSMUSG00000108812	RIKEN cDNA C130083A15 gene [Source:MGI Symbol;Acc:MGI:3028079]	-6.82475e-06	0.00160238	-0.000174514	9.20449e-07	8.23883e-07	0.00258396	-0.000128549	0.0277687	-0.00103359	-0.0032727	0.0120419	-0.000534524	0.999947	0.909145	0.968781	0.998788	1	0.935408	0.957238	NA	NA	NA	NA	0.999271
ENSMUSG00000030346	RAD51 associated protein 1 [Source:MGI Symbol;Acc:MGI:1098224]	-7.1417e-06	0.0108353	-0.00250033	0.000206437	6.64633e-06	0.00248143	-0.000232282	0.15137	-0.00103302	-0.0134576	0.0854949	-0.00156454	0.999947	0.72583	0.833131	0.996998	1	0.987528	0.973503	0.259213	0.807347	0.69085	0.540481	0.999271
ENSMUSG00000080152	H3.4 histone [Source:MGI Symbol;Acc:MGI:3651326]	2.61114e-06	-0.00282421	-3.75399e-05	2.27357e-05	-4.54705e-06	0.00156663	2.30118e-05	-0.0325186	-0.00103169	-0.000238275	-0.000259594	-0.000372921	0.999947	0.736096	NA	0.996998	1	0.947147	0.991443	NA	NA	NA	NA	0.999271
ENSMUSG00000118501	protocadherin gamma subfamily (PCDHG) pseudogene.	-1.14476e-05	0.00199887	-0.000814049	-7.33628e-05	9.77126e-06	-0.000764529	-0.000175737	-0.0178682	-0.00103094	-0.00146876	-0.02859	-0.000198638	0.999947	0.873712	0.851211	0.996998	1	0.985896	0.95572	NA	0.984905	NA	NA	0.999271
ENSMUSG00000113660	predicted gene 5626 [Source:MGI Symbol;Acc:MGI:3779505]	-2.72467e-06	0.0030243	-8.03643e-05	-2.81929e-06	-8.04026e-07	0.00163251	-4.57516e-05	0.0541344	-0.0010302	-0.00113915	0.0238249	-0.000374039	0.999947	0.742895	NA	0.998003	1	0.954051	0.986901	NA	NA	NA	NA	0.999271
ENSMUSG00000081373	predicted gene 16436 [Source:MGI Symbol;Acc:MGI:3645326]	3.51513e-06	-0.00238593	0.000348389	4.47155e-05	-3.75171e-06	0.00125296	9.40501e-06	-0.0214921	-0.00102998	-0.00173555	-0.000546654	-0.000450777	0.999947	0.607686	NA	0.996998	1	0.898529	0.994547	NA	NA	NA	NA	0.999271
ENSMUSG00000094930	immunoglobulin kappa chain variable 6-25 [Source:MGI Symbol;Acc:MGI:4439867]	-1.91931e-06	-0.000194174	-0.000369068	-0.000201305	1.04641e-05	0.000500829	4.02666e-05	-0.0133072	-0.00102962	0.010445	-0.0306766	-0.000331596	0.999947	0.992733	0.922179	0.996998	1	0.994167	0.989213	0.891173	0.984905	0.521996	0.633978	0.999271
ENSMUSG00000031727	polyamine modulated factor 1 binding protein 1 [Source:MGI Symbol;Acc:MGI:1930136]	2.26137e-06	-0.00222559	0.000202563	0.000114251	-6.09916e-06	0.00422307	-6.90501e-05	-0.0173337	-0.00102892	-0.00934284	0.0025411	-0.00207111	0.999947	0.8525	0.961349	0.996998	1	0.766509	0.981097	NA	NA	NA	NA	0.999271
ENSMUSG00000076489	T cell receptor beta joining 1-7 [Source:MGI Symbol;Acc:MGI:4439574]	8.7273e-06	-0.00363813	0.000472899	0.00017763	-7.82108e-06	0.0048685	-5.32141e-06	-0.0407455	-0.00102832	-0.0128046	-0.0120065	-0.00292198	0.999947	0.716988	NA	0.996998	1	0.674438	0.994547	NA	NA	NA	NA	0.999271
ENSMUSG00000029641	RAS-like, family 11, member A [Source:MGI Symbol;Acc:MGI:1916145]	-2.16313e-05	0.0561092	-0.00320058	1.27157e-06	4.35331e-05	-0.00471424	-0.000276175	0.372024	-0.00102697	-0.00919007	0.0736299	-0.000689686	0.999947	0.37923	0.819617	0.998987	1	0.968148	0.95572	0.0410758	0.87749	0.736914	0.560663	0.999271
ENSMUSG00000001053	NEDD4 binding protein 3 [Source:MGI Symbol;Acc:MGI:2442218]	-6.8808e-05	0.024502	-0.00786556	0.000296404	-0.000114978	-0.0254578	-0.0113952	0.384292	-0.00102592	-0.0579773	0.422404	-0.00175431	0.999947	0.568804	0.808976	0.996998	1	0.889646	0.340824	0.00315816	0.548541	0.363331	0.0149812	0.999271
ENSMUSG00000065934	predicted gene, 25630 [Source:MGI Symbol;Acc:MGI:5455407]	3.43053e-06	-0.00274889	-4.53024e-05	-4.97551e-06	-7.16476e-07	0.000959237	6.71559e-05	-0.0478956	-0.0010257	0.001916	-0.0194806	-0.000270692	0.999947	0.768056	NA	0.997498	1	0.976163	0.981097	NA	NA	NA	NA	0.999271
ENSMUSG00000094732	RIKEN cDNA 1500015L24 gene [Source:MGI Symbol;Acc:MGI:1916244]	2.36353e-06	-0.000452143	-0.000230464	2.75165e-05	-9.12588e-07	0.000366909	1.63674e-05	-0.00272859	-0.00102346	-0.000793187	0.000944013	-0.000189063	0.999947	0.95937	NA	0.996998	1	0.981879	0.994547	NA	NA	NA	NA	0.999271
ENSMUSG00000032807	arachidonate 12-lipoxygenase, 12R type [Source:MGI Symbol;Acc:MGI:1274782]	-5.08292e-06	0.00205665	-0.000937864	2.64816e-05	-3.04999e-06	-0.00122037	-0.000178656	0.0612944	-0.00102176	-0.00511034	0.0386985	-0.000150616	0.999947	0.883116	0.830346	0.996998	1	0.974433	0.95572	NA	NA	NA	NA	0.999271
ENSMUSG00000079022	collagen, type XXII, alpha 1 [Source:MGI Symbol;Acc:MGI:1916950]	-2.03286e-06	0.00582054	-0.00399926	2.3984e-05	1.61826e-05	-0.0088595	-3.6872e-05	0.0374619	-0.00102167	-0.001959	-0.00240538	-0.000325386	0.999947	0.835965	0.783251	0.997498	1	0.892673	0.993203	0.780215	0.910935	0.953201	0.98873	0.999271
ENSMUSG00000024842	calcium binding protein 4 [Source:MGI Symbol;Acc:MGI:1920910]	2.2031e-06	0.0038763	-6.14895e-05	0.000129884	-1.24529e-05	0.00610152	-5.04914e-05	0.11349	-0.00101994	-0.00569987	0.0816465	-0.00120151	0.999947	0.828302	0.991054	0.996998	1	0.856708	0.98844	NA	0.977975	NA	NA	0.999271
ENSMUSG00000117749	predicted gene, 50245 [Source:MGI Symbol;Acc:MGI:6303057]	1.6325e-06	-0.00121819	0.000231285	5.03991e-05	-3.54836e-06	0.0017754	-6.52991e-05	-0.00311984	-0.00101873	-0.00337841	0.00429688	-0.000412732	0.999947	0.887748	NA	0.996998	1	0.927631	0.983203	NA	NA	NA	NA	0.999271
ENSMUSG00000102764	predicted gene, 37183 [Source:MGI Symbol;Acc:MGI:5610411]	5.71151e-07	0.00137195	0.000159685	2.01431e-05	4.23686e-06	0.00292525	-7.71553e-06	0.00717769	-0.00101585	-0.000843843	-0.00553173	-0.000526421	0.999947	0.929558	0.969358	0.996998	1	0.919964	0.994547	NA	NA	NA	NA	0.999271
ENSMUSG00000117970	predicted gene 4402 [Source:MGI Symbol;Acc:MGI:3782587]	-6.42754e-06	0.00383541	-0.00183902	-6.95059e-05	8.80912e-06	-0.00268244	-3.4708e-05	0.0282209	-0.00100961	0.00155978	-0.0127525	3.52295e-05	0.999947	0.72583	0.826741	0.996998	1	0.890813	0.991443	NA	NA	NA	NA	0.999271
ENSMUSG00000102540	predicted gene, 38134 [Source:MGI Symbol;Acc:MGI:5611362]	1.33389e-06	-0.000132017	5.59523e-05	3.74964e-05	-2.55951e-06	0.00137819	-3.02791e-05	0.0154654	-0.00100941	-0.00199587	0.0129361	-0.000333341	0.999947	0.993127	NA	0.996998	1	0.953977	0.991443	NA	NA	NA	NA	0.999271
ENSMUSG00000093476	predicted gene, 22355 [Source:MGI Symbol;Acc:MGI:5452132]	-1.16683e-05	-0.0017231	-0.0019345	8.91659e-06	-2.32775e-05	-0.00391896	-0.000452638	0.0834245	-0.00100931	-0.00834755	0.0992813	-6.74081e-05	0.999947	0.923566	0.826741	0.997498	1	0.910146	0.81834	NA	0.980221	NA	NA	0.999271
ENSMUSG00000102211	predicted gene, 37490 [Source:MGI Symbol;Acc:MGI:5610718]	-7.57281e-06	0.00364541	-0.00258201	1.87382e-05	-3.85968e-06	-0.00362106	-0.00016084	0.0835712	-0.00100762	-0.00487881	0.0480213	9.66848e-05	0.999947	0.790514	0.815913	0.996998	1	0.86264	0.95572	NA	0.984905	NA	NA	0.999271
ENSMUSG00000097425	vomeronasal 1 receptor 181 [Source:MGI Symbol;Acc:MGI:3033489]	-3.36352e-06	0.00062594	-0.000958052	-1.26812e-06	-2.95099e-07	-0.00104284	-6.03604e-05	0.011671	-0.00100429	-0.00134836	0.00578076	-3.69558e-05	0.999947	0.955976	NA	0.998178	1	0.963286	0.983661	NA	NA	NA	NA	0.999271
ENSMUSG00000097637	RIKEN cDNA 4933417D19 gene [Source:MGI Symbol;Acc:MGI:1918436]	-4.30912e-06	-0.00166394	-0.00145755	0.000206522	-1.59894e-05	-0.0015302	-0.000405127	0.0456141	-0.00100155	-0.0294252	0.0553403	-0.000314921	0.999947	0.941577	0.826741	0.996998	1	0.980968	0.800496	NA	0.967519	0.333644	NA	0.999271
ENSMUSG00000084302	predicted gene 12194 [Source:MGI Symbol;Acc:MGI:3651099]	-2.2951e-06	0.00223035	-0.000448794	9.46058e-07	4.91341e-06	-0.000224703	-6.22348e-05	0.0142255	-0.00099999	-0.00139331	-0.00244361	-0.000125334	0.999947	0.776642	NA	0.998734	1	0.996549	0.986149	NA	NA	NA	NA	0.999271
ENSMUSG00000104914	microRNA 7061 [Source:MGI Symbol;Acc:MGI:5562779]	2.99117e-06	-0.0017096	-0.000427755	5.7978e-05	-3.92161e-06	0.00138383	-3.45436e-06	-0.0136391	-0.00099928	-0.00189909	0.00238564	-0.000379335	0.999947	0.921211	0.912616	0.996998	1	0.974316	0.995354	NA	NA	NA	NA	0.999271
ENSMUSG00000091177	predicted gene 15494 [Source:MGI Symbol;Acc:MGI:3782940]	1.58739e-05	-0.0149078	-5.32837e-05	0.000167454	-3.17905e-05	0.00353737	9.07537e-05	-0.0900636	-0.00099812	-0.00116454	0.030238	-0.000615581	0.999947	0.4094	0.992022	0.996998	1	0.935408	0.980536	NA	0.984905	NA	NA	0.999271
ENSMUSG00000082900	predicted gene 11557 [Source:MGI Symbol;Acc:MGI:3651826]	-5.9746e-06	0.00163898	-0.0031022	-9.46495e-05	5.91479e-06	-0.00436235	2.22114e-06	0.00404029	-0.00099699	0.00287952	-0.0118355	4.80935e-05	0.999947	0.922168	0.808976	0.996998	1	0.842578	0.997448	NA	0.99136	NA	NA	0.999271
ENSMUSG00000009350	myeloperoxidase [Source:MGI Symbol;Acc:MGI:97137]	1.55434e-06	0.000642775	-0.00135572	2.67637e-05	1.143e-06	-0.00189903	-8.21897e-06	0.00641142	-0.000996166	-0.00100244	0.00121358	2.78991e-05	0.999947	0.959602	NA	0.996998	1	0.905354	0.994547	NA	NA	NA	NA	0.999271
ENSMUSG00000098197	cDNA sequence BC051537 [Source:MGI Symbol;Acc:MGI:3041255]	3.5323e-06	0.00103478	0.00022001	5.33727e-05	1.99879e-06	0.00176212	5.14899e-06	0.00966346	-0.000995108	-0.00179959	0.000630377	-0.000441416	0.999947	0.928291	NA	0.996998	1	0.919964	0.994547	NA	NA	NA	NA	0.999271
ENSMUSG00000116781	predicted gene, 49712 [Source:MGI Symbol;Acc:MGI:6215181]	-9.39114e-07	-0.00145191	-0.000252678	1.89212e-05	-1.85924e-06	0.000199522	-6.78528e-05	-0.0287492	-0.000993588	-0.00235237	-0.0137293	-0.000195448	0.999947	0.879528	NA	0.996998	1	0.998524	0.982034	NA	NA	NA	NA	0.999271
ENSMUSG00000002847	phospholipase A1 member A [Source:MGI Symbol;Acc:MGI:1934677]	-1.05807e-05	0.0150761	-0.00384167	0.000238151	-1.02248e-06	-0.00994708	-0.000366693	0.336917	-0.000992786	-0.0198944	0.154617	-0.000277573	0.999947	0.575533	0.784622	0.996998	1	0.881223	0.885414	0.0516523	0.8927	0.496658	0.222435	0.999271
ENSMUSG00000021922	inter alpha-trypsin inhibitor, heavy chain 4 [Source:MGI Symbol;Acc:MGI:109536]	-6.92597e-06	0.00163832	-0.000625518	0.000226593	-2.03213e-05	0.00520059	-0.000507114	0.116117	-0.000992701	-0.0564241	0.106531	-0.000993704	0.999947	0.930445	0.888922	0.996998	1	0.889148	0.776076	0.261722	0.967519	0.233854	0.196994	0.999271
ENSMUSG00000057123	gap junction protein, alpha 5 [Source:MGI Symbol;Acc:MGI:95716]	2.10784e-05	-0.00409663	-0.00308268	0.000164326	5.28865e-06	-0.00301079	0.00014484	-0.0651483	-0.000992135	0.00128185	-0.0502509	-0.000929482	0.999947	0.904644	0.826741	0.996998	1	0.981879	0.983661	0.624181	0.859598	0.976471	0.721409	0.999271
ENSMUSG00000090439	predicted gene, 17455 [Source:MGI Symbol;Acc:MGI:4937089]	-5.09844e-08	0.00131908	0.000118686	0.000101589	-2.01493e-06	0.00343914	-0.000260181	0.0532557	-0.000991446	-0.0164621	0.0318232	-0.00122588	0.999947	0.910801	NA	0.996998	1	0.804761	0.943397	NA	NA	NA	NA	0.999271
ENSMUSG00000112710	predicted gene, 17829 [Source:MGI Symbol;Acc:MGI:5010014]	2.5638e-06	-0.00181696	0.000490205	1.74696e-05	3.77929e-08	0.00149447	3.88547e-05	-0.0329789	-0.000989705	-0.000154618	-0.012524	-0.000520031	0.999947	0.722224	NA	0.996998	1	0.881105	0.991443	NA	NA	NA	NA	0.999271
ENSMUSG00000058755	oncostatin M [Source:MGI Symbol;Acc:MGI:104749]	1.01953e-05	0.00950232	-0.000940115	0.000298076	5.9859e-06	-0.000476878	-0.000123901	0.763938	-0.000987689	-0.0432816	0.112501	-0.000307215	0.999947	0.495505	0.843502	0.996998	1	0.996619	0.960926	0.00938548	0.981052	0.271052	0.134212	0.999271
ENSMUSG00000091618	histocompatibility 60c [Source:MGI Symbol;Acc:MGI:3774845]	-1.75743e-05	0.0029952	-0.00202902	0.000132118	-5.2683e-05	0.00265722	-0.000399188	0.162156	-0.000986438	-0.0158025	0.217204	-0.00138249	0.999947	0.930946	0.834504	0.996998	1	0.984913	0.923961	0.232709	0.847364	0.603063	0.146166	0.999271
ENSMUSG00000110698	predicted gene 45875 [Source:MGI Symbol;Acc:MGI:5804990]	-1.2614e-05	-0.00455879	-0.00210031	0.000124471	-3.48902e-05	-0.00340692	-0.000373444	0.0448067	-0.000985694	-0.0151608	0.103826	-0.000288986	0.999947	0.824128	0.826741	0.996998	1	0.958614	0.81834	NA	0.960941	0.509969	NA	0.999271
ENSMUSG00000051341	zinc finger protein 52 [Source:MGI Symbol;Acc:MGI:99199]	-4.2002e-05	0.0177805	-0.00716609	0.000157184	4.94245e-06	-0.0120326	-0.000757436	0.188128	-0.000984544	-0.0248266	0.128123	-0.00143226	0.999947	0.632996	0.783251	0.996998	1	0.946008	0.885414	0.14466	0.682153	0.592477	0.396018	0.999271
ENSMUSG00000022112	glypican 5 [Source:MGI Symbol;Acc:MGI:1194894]	1.33135e-06	-0.00226933	-0.000870752	-7.16401e-06	1.76517e-06	-0.000921306	2.16922e-05	-0.0456328	-0.00098391	0.000784956	-0.0224244	-4.05493e-05	0.999947	0.77008	NA	0.996998	1	0.968011	0.991696	NA	NA	NA	NA	0.999271
ENSMUSG00000047592	neurexophilin and PC-esterase domain family, member 5 [Source:MGI Symbol;Acc:MGI:3584036]	7.37602e-06	0.0343398	-0.000739574	0.000450083	6.93893e-05	0.0158097	-0.000109494	0.217461	-0.000982906	-0.0160294	0.00443023	-0.00289608	0.999947	0.424683	0.939105	0.996998	1	0.800844	0.986901	0.137575	0.862803	0.585667	0.980065	0.854843
ENSMUSG00000108210	predicted gene, 35808 [Source:MGI Symbol;Acc:MGI:5594967]	-6.85618e-06	0.00389309	0.000207075	-6.96646e-05	7.99508e-06	0.00241567	-6.78528e-05	0.0346837	-0.00098253	0.000854195	-0.00530114	-0.000472584	0.999947	0.595584	NA	0.996998	1	0.91537	0.981097	NA	NA	NA	NA	0.999271
ENSMUSG00000114291	predicted gene, 47471 [Source:MGI Symbol;Acc:MGI:6096440]	-3.30096e-06	0.000133542	-0.000120013	-2.28551e-05	8.25707e-06	0.00384302	-2.80615e-05	-0.0319618	-0.00098238	-0.000288181	-0.034033	-0.000686151	0.999947	0.995895	0.981617	0.996998	1	0.930075	0.991872	NA	0.984905	NA	NA	0.999271
ENSMUSG00000066975	crystallin, beta A4 [Source:MGI Symbol;Acc:MGI:102716]	-5.68595e-06	-7.594e-05	-0.000727928	3.89597e-05	4.63871e-06	0.0032926	-9.00813e-05	-0.0169283	-0.000981536	-0.00390063	-0.0187061	-0.000706935	0.999947	0.998092	0.888922	0.996998	1	0.946491	0.981097	NA	0.967519	0.803318	NA	0.999271
ENSMUSG00000030786	integrin alpha M [Source:MGI Symbol;Acc:MGI:96607]	3.47972e-07	0.0191717	-0.00122819	0.000463357	-7.78676e-06	0.0039444	-0.00038421	0.791005	-0.000981015	-0.0448585	0.34999	-0.0012062	0.999947	0.48325	0.875122	0.996998	1	0.973867	0.885414	0.00450349	0.888503	0.284184	0.0506826	0.999271
ENSMUSG00000056501	CCAAT/enhancer binding protein (C/EBP), beta [Source:MGI Symbol;Acc:MGI:88373]	-2.49195e-05	0.0181819	-0.00410078	9.97143e-05	-4.33269e-05	-0.0127067	-0.000602802	0.5193	-0.00098097	-0.0194915	0.421443	-0.000654538	0.999947	0.574043	0.808976	0.996998	1	0.901817	0.837838	0.013523	0.807347	0.584164	0.0443381	0.999271
ENSMUSG00000075408	small integral membrane protein 41 [Source:MGI Symbol;Acc:MGI:1924967]	2.00067e-07	0.00479109	-0.0010437	0.000103447	-4.05901e-06	-0.00110788	-8.87712e-05	0.117069	-0.000979772	-0.00631145	0.0642725	-0.000207635	0.999947	0.74338	0.826741	0.996998	1	0.981467	0.980536	NA	0.984905	NA	NA	0.999271
ENSMUSG00000110239	predicted gene 45620 [Source:MGI Symbol;Acc:MGI:5791456]	-5.56787e-06	0.00124748	3.59788e-05	-7.23517e-05	5.0616e-06	0.00203754	-2.64869e-05	0.00255384	-0.000979755	0.00154481	-0.0113367	-0.00041013	0.999947	0.928178	0.993176	0.996998	1	0.95511	0.991443	NA	NA	NA	NA	0.999271
ENSMUSG00000113885	predicted gene, 47802 [Source:MGI Symbol;Acc:MGI:6096981]	8.60981e-07	-0.000764091	0.00016735	1.08612e-05	9.64024e-07	0.00198408	3.77274e-06	-0.0192805	-0.000977243	-0.000275689	-0.0109974	-0.000424428	0.999947	0.946796	NA	0.996998	1	0.924401	0.994808	NA	NA	NA	NA	0.999271
ENSMUSG00000083832	predicted gene 13771 [Source:MGI Symbol;Acc:MGI:3650181]	-4.29604e-06	-0.00221445	-0.00134973	-0.000131637	-5.30921e-06	-0.00320829	2.89366e-05	-0.0244249	-0.000976912	0.00643292	0.0103768	-4.52965e-05	0.999947	0.862441	0.826741	0.996998	1	0.914737	0.991443	NA	0.988623	NA	NA	0.999271
ENSMUSG00000107480	predicted gene, 44165 [Source:MGI Symbol;Acc:MGI:5690557]	-2.6996e-07	0.00222098	-0.000707548	2.78368e-05	-1.17817e-06	-0.000731005	-6.35451e-05	0.0491461	-0.000976104	-0.00239236	0.0247332	-5.55736e-05	0.999947	0.789234	NA	0.996998	1	0.974096	0.983661	NA	NA	NA	NA	0.999271
ENSMUSG00000106536	predicted gene 42508 [Source:MGI Symbol;Acc:MGI:5662645]	-4.61728e-06	0.00107323	-0.00058049	-4.12648e-05	-1.79391e-06	-0.000830416	-6.01905e-05	0.0272326	-0.000975378	0.000273806	0.0152632	-5.65952e-05	0.999947	0.88409	NA	0.996998	1	0.972618	0.986901	NA	NA	NA	NA	0.999271
ENSMUSG00000117130	predicted gene, 49802 [Source:MGI Symbol;Acc:MGI:6270463]	-2.68043e-06	-0.000817361	-0.000488022	9.60898e-06	-5.26038e-07	-9.23195e-05	-6.69232e-05	-0.0146798	-0.000975344	-0.0019615	-0.00674703	-0.000155668	0.999947	0.940988	NA	0.996998	1	0.998524	0.982034	NA	NA	NA	NA	0.999271
ENSMUSG00000098136	predicted gene 8513 [Source:MGI Symbol;Acc:MGI:3648246]	-1.44384e-06	-0.000502282	-0.00103609	-4.97872e-06	1.20204e-06	-0.00171236	-2.73142e-05	-0.0282066	-0.000973434	-0.000629704	-0.0172222	-1.62364e-05	0.999947	0.969145	0.826741	0.997498	1	0.935408	0.991443	NA	NA	NA	NA	0.999271
ENSMUSG00000059956	serine (or cysteine) peptidase inhibitor, clade B (ovalbumin), member 12 [Source:MGI Symbol;Acc:MGI:1919119]	-4.54403e-06	0.000706469	-0.000431243	5.19578e-05	-4.44216e-06	0.00109654	-0.000635961	0.0391995	-0.000972811	-0.00999278	0.0268309	-0.00033861	0.999947	0.934729	NA	0.996998	1	0.952497	0.854089	NA	NA	NA	NA	0.999271
ENSMUSG00000116435	predicted gene, 49548 [Source:MGI Symbol;Acc:MGI:6155255]	3.20104e-06	-0.000370611	-0.000100939	7.51652e-05	-3.28327e-06	0.00112642	-2.79176e-05	0.0128902	-0.000972526	-0.00385876	0.0131138	-0.00032741	0.999947	0.97583	NA	0.996998	1	0.952497	0.991443	NA	NA	NA	NA	0.999271
ENSMUSG00000101615	predicted gene 8495 [Source:MGI Symbol;Acc:MGI:3645109]	3.98977e-06	-0.000719643	-0.000233421	4.8226e-05	-6.08402e-06	0.000629937	3.1897e-05	0.00505929	-0.000971454	-0.0011034	0.0184386	-0.000228503	0.999947	0.947545	NA	0.996998	1	0.976163	0.991443	NA	NA	NA	NA	0.999271
ENSMUSG00000031257	NADPH oxidase 1 [Source:MGI Symbol;Acc:MGI:2450016]	-6.5605e-06	0.0238234	-0.00185228	0.000216196	1.67605e-05	-0.000675203	-0.000318587	0.471687	-0.000971136	-0.0176099	0.136846	-0.000778638	0.999947	0.441727	0.826741	0.996998	1	0.998524	0.903975	0.0216492	0.91529	0.517646	0.253227	0.999271
ENSMUSG00000080743	predicted gene 7150 [Source:MGI Symbol;Acc:MGI:3643652]	-1.96626e-06	2.69826e-05	-0.000614384	-1.28251e-05	-3.5496e-06	-0.000438043	-1.67913e-05	0.0126259	-0.000970855	-0.000140237	0.0141504	-0.000177325	0.999947	0.999398	0.878688	0.996998	1	0.992218	0.994232	NA	0.993917	NA	NA	0.999271
ENSMUSG00000074677	signal-regulatory protein beta 1C [Source:MGI Symbol;Acc:MGI:3807521]	-6.99919e-06	0.0110688	-0.00053694	3.90705e-05	4.82909e-06	0.00101055	-0.000313622	0.382556	-0.000969513	-0.00765341	0.0813743	-0.000370557	0.999947	0.423996	0.893605	0.996998	1	0.982012	0.885414	NA	0.984905	0.581181	NA	0.999271
ENSMUSG00000103646	predicted gene, 37706 [Source:MGI Symbol;Acc:MGI:5610934]	1.26552e-06	-0.000582977	0.000209742	3.40762e-05	2.02405e-06	0.00182911	-1.05454e-05	-0.0330805	-0.000968898	-0.00156309	-0.019682	-0.000497764	0.999947	0.94865	NA	0.996998	1	0.892673	0.994547	NA	NA	NA	NA	0.999271
ENSMUSG00000102989	predicted gene, 38318 [Source:MGI Symbol;Acc:MGI:5611546]	-2.81651e-06	0.00149844	-5.869e-05	1.37e-05	-2.37056e-06	0.00118933	-0.000137789	0.0542731	-0.000967638	-0.00346277	0.0319673	-0.00029129	0.999947	0.890343	NA	0.996998	1	0.974007	0.957238	NA	NA	NA	NA	0.999271
ENSMUSG00000024164	complement component 3 [Source:MGI Symbol;Acc:MGI:88227]	-4.5856e-06	0.023376	-0.000847945	0.000229312	1.61382e-05	0.00603419	-0.000222109	0.439333	-0.000965326	-0.0150018	0.121119	-0.00118398	0.999947	0.431545	0.902034	0.996998	1	0.932372	0.95572	0.0241787	0.948042	0.541274	0.277357	0.999271
ENSMUSG00000103676	predicted gene, 38204 [Source:MGI Symbol;Acc:MGI:5611432]	1.71551e-06	-0.00129277	-0.000339173	1.36484e-05	-4.66388e-06	-5.23594e-05	2.02819e-05	-0.00365958	-0.000964809	-8.34581e-05	0.0102446	-0.000120546	0.999947	0.862824	NA	0.996998	1	0.998782	0.993086	NA	NA	NA	NA	0.999271
ENSMUSG00000040280	Ndufa4, mitochondrial complex associated like 2 [Source:MGI Symbol;Acc:MGI:3039567]	-2.83229e-05	0.043011	-0.003915	-0.000161414	0.000106113	-0.00387857	-0.000217634	0.078215	-0.000963972	-0.0038394	-0.0975908	-0.00109627	0.999947	0.42925	0.826741	0.996998	1	0.978902	0.980536	0.555508	0.81927	0.932888	0.479759	0.999271
ENSMUSG00000038059	small integral membrane protein 3 [Source:MGI Symbol;Acc:MGI:1917088]	-1.45009e-05	0.031268	-0.00360855	0.00046608	9.99195e-06	0.00548366	-0.000506044	0.342866	-0.000963556	-0.0279377	0.196586	-0.00261699	0.999947	0.48757	0.826741	0.996998	1	0.978646	0.948334	0.0279672	0.69151	0.557182	0.20148	0.999271
ENSMUSG00000109235	predicted gene 5997 [Source:MGI Symbol;Acc:MGI:3648188]	4.23795e-06	-0.00125921	0.000177976	9.06112e-05	-5.65076e-06	0.00186677	-5.95343e-05	0.0218405	-0.000960622	-0.00651433	0.02201	-0.000547795	0.999947	0.873568	NA	0.996998	1	0.881223	0.986901	NA	NA	NA	NA	0.999271
ENSMUSG00000100514	predicted gene 12960 [Source:MGI Symbol;Acc:MGI:3651525]	-4.89562e-05	0.0229617	-0.00469037	0.000159744	5.10019e-05	-0.00760289	-0.0028522	0.198308	-0.000958772	-0.0399972	0.0679809	-0.00136026	0.999947	0.547132	0.819617	0.996998	1	0.968148	0.368911	0.144687	0.73444	0.370364	0.663468	0.999271
ENSMUSG00000106252	microRNA 684-1 [Source:MGI Symbol;Acc:MGI:3629628]	2.32474e-06	-0.000211215	0.000161601	7.05479e-05	-5.05185e-06	0.00208704	-6.60714e-05	0.0348421	-0.000958018	-0.00402282	0.0282581	-0.000388334	0.999947	0.990323	0.966394	0.996998	1	0.935408	0.983059	NA	NA	NA	NA	0.999271
ENSMUSG00000107021	predicted gene 42853 [Source:MGI Symbol;Acc:MGI:5662990]	1.41739e-06	-0.00475695	-0.000566552	3.59943e-05	-1.17726e-05	-0.000737287	-1.95355e-05	-0.0271028	-0.000957354	-0.00161383	0.0118043	-0.00012918	0.999947	0.5473	NA	0.996998	1	0.981879	0.993086	NA	NA	NA	NA	0.999271
ENSMUSG00000085361	predicted gene 16305 [Source:MGI Symbol;Acc:MGI:3826519]	5.5578e-06	-0.00307124	-0.000641671	-1.83889e-05	4.21006e-06	-0.00062114	8.78841e-05	-0.066812	-0.000954934	0.00306913	-0.0391733	-0.000185688	0.999947	0.821535	0.877199	0.996998	1	0.988239	0.980536	NA	NA	NA	NA	0.999271
ENSMUSG00000076538	immunoglobulin kappa chain variable 13-84 [Source:MGI Symbol;Acc:MGI:96514]	-5.77392e-06	0.00236574	-0.000616244	2.28975e-05	1.43875e-05	0.00101694	-0.00010906	-0.0396291	-0.000953965	-0.00370288	-0.0518014	-0.000325944	0.999947	0.839165	0.878688	0.996998	1	0.978646	0.962108	0.595356	0.99136	0.741507	0.322319	0.999271
ENSMUSG00000032334	lysyl oxidase-like 1 [Source:MGI Symbol;Acc:MGI:106096]	-1.87212e-05	0.0243063	-0.00243584	0.000377086	9.67505e-05	0.0155074	-0.000462251	0.120132	-0.000953712	-0.0245385	-0.0189374	-0.00346705	0.999947	0.538054	0.870826	0.996998	1	0.90546	0.95572	0.346803	0.705365	0.581181	0.919677	0.999271
ENSMUSG00000117580	predicted gene, 50066 [Source:MGI Symbol;Acc:MGI:6275389]	2.85189e-06	0.00277924	0.000220865	9.12565e-05	1.58938e-05	0.00413231	-2.79036e-05	-0.0296592	-0.0009534	-0.00442016	-0.0459997	-0.00114485	0.999947	0.83077	0.957254	0.996998	1	0.82498	0.991443	NA	NA	NA	NA	0.999271
ENSMUSG00000107061	predicted gene, 19590 [Source:MGI Symbol;Acc:MGI:5011775]	-8.09622e-06	0.00597619	-0.00141644	-7.45716e-05	1.28881e-05	5.7402e-05	-4.93503e-05	0.0497362	-0.000952096	0.000311942	0.000276361	-0.000581355	0.999947	0.782944	0.834504	0.996998	1	0.999733	0.991443	0.678253	0.967519	0.990128	NA	0.999271
ENSMUSG00000094985	testis and ovary specific PAZ domain containing 1 [Source:MGI Symbol;Acc:MGI:3779933]	-5.65351e-06	0.0026325	-0.000704005	-7.52403e-05	1.00619e-05	-0.00141716	-1.58153e-05	0.000166636	-0.000951896	0.00154008	-0.0207362	-0.000140865	0.999947	0.830759	0.867784	0.996998	1	0.974096	0.994547	NA	NA	NA	NA	0.999271
ENSMUSG00000053175	B cell leukemia/lymphoma 3 [Source:MGI Symbol;Acc:MGI:88140]	-2.22098e-05	0.000628004	-0.01421	2.1641e-05	-0.00010044	-0.037735	-0.000318788	0.154229	-0.000950618	-0.0123324	0.274559	0.000338068	0.999947	0.991088	0.281909	0.997585	1	0.548666	0.962108	0.234815	0.731066	0.779477	0.10453	0.999271
ENSMUSG00000107390	predicted gene 43323 [Source:MGI Symbol;Acc:MGI:5663460]	-7.01527e-06	-0.00221172	-0.000288203	-1.75974e-06	-6.50685e-06	0.00328649	-9.19177e-05	-0.0134479	-0.000950307	-0.00286976	0.00739847	-0.000638318	0.999947	0.899025	0.957254	0.998734	1	0.935408	0.980536	NA	0.984905	NA	NA	0.999271
ENSMUSG00000105146	predicted gene, 35409 [Source:MGI Symbol;Acc:MGI:5594568]	5.98265e-06	-0.00207197	0.000604183	0.000102971	-1.1718e-05	0.00375201	-3.39073e-06	0.0169474	-0.000948399	-0.00375458	0.0348016	-0.000897518	0.999947	0.850318	0.877199	0.996998	1	0.821996	0.994815	NA	NA	NA	NA	0.999271
ENSMUSG00000045377	transmembrane protein 88 [Source:MGI Symbol;Acc:MGI:1914270]	-1.79752e-05	0.0145162	-0.00445555	-3.63463e-05	5.03785e-05	-0.00337754	-0.000155598	0.065913	-0.000948289	-0.005248	-0.0171431	-0.00135882	0.999947	0.664371	0.826741	0.997498	1	0.984909	0.986901	0.624924	0.801757	0.911921	0.923155	0.999271
ENSMUSG00000058183	membrane metallo-endopeptidase-like 1 [Source:MGI Symbol;Acc:MGI:1351603]	-1.22051e-06	0.000959117	-0.00085632	1.81915e-05	3.98864e-06	-0.00039268	-3.42871e-05	-0.00338835	-0.000947407	-0.00147914	-0.0106442	-7.88011e-05	0.999947	0.915542	NA	0.996998	1	0.984913	0.991443	NA	NA	NA	NA	0.999271
ENSMUSG00000032431	cartilage associated protein [Source:MGI Symbol;Acc:MGI:1891221]	-5.71074e-05	0.0426943	-0.00819032	0.00032008	0.000122936	-0.00142585	-0.00108323	0.184578	-0.000946677	-0.0372912	0.0786893	-0.00427761	0.999947	0.436587	0.826741	0.996998	1	0.998524	0.885414	0.0712824	0.548541	0.590749	0.607472	0.999271
ENSMUSG00000113680	predicted gene, 47405 [Source:MGI Symbol;Acc:MGI:6096336]	2.07213e-06	-0.00152863	0.000243302	3.11166e-05	-8.15394e-06	0.00164979	8.41507e-06	0.00174566	-0.000944886	-0.000959836	0.0211942	-0.000419589	0.999947	0.839165	NA	0.996998	1	0.91946	0.994547	NA	NA	NA	NA	0.999271
ENSMUSG00000022902	stefin A2 [Source:MGI Symbol;Acc:MGI:106197]	2.94908e-07	0.00234071	-0.000323286	1.85074e-05	1.19382e-06	4.49447e-05	-3.24117e-05	0.0310591	-0.000942763	-0.00128402	0.00924528	-0.000120229	0.999947	0.636857	NA	0.996998	1	0.998571	0.991443	NA	NA	NA	NA	0.999271
ENSMUSG00000090958	leucine rich repeat containing 32 [Source:MGI Symbol;Acc:MGI:93882]	-4.36706e-05	0.018467	-0.00438985	-0.000423243	0.000122016	-0.000960536	-0.000340765	0.0478807	-0.000942357	-0.00317476	-0.0934485	-0.00210496	0.999947	0.607686	0.826741	0.996998	1	0.998524	0.962108	0.729081	0.69151	0.959159	0.540177	0.999271
ENSMUSG00000086862	predicted gene 13546 [Source:MGI Symbol;Acc:MGI:3649666]	3.11481e-06	-0.00263238	-0.00108249	2.01397e-05	-1.26499e-06	-0.0018797	3.55179e-05	-0.0557712	-0.000942229	0.000457081	-0.0261619	-5.07432e-06	0.999947	0.787961	NA	0.996998	1	0.927631	0.989213	NA	NA	NA	NA	0.999271
ENSMUSG00000095595	family with sequence similarity 177, member A [Source:MGI Symbol;Acc:MGI:1920635]	-4.43811e-06	-0.00192832	-0.000903745	-2.88516e-05	-5.06848e-06	-0.00116011	-4.4264e-05	-0.0125522	-0.000941995	-0.000145534	0.00752154	-5.53896e-05	0.999947	0.816049	NA	0.996998	1	0.967328	0.986901	NA	NA	NA	NA	0.999271
ENSMUSG00000108671	RIKEN cDNA 2700080J24 gene [Source:MGI Symbol;Acc:MGI:1915219]	-8.6379e-06	0.00244927	-0.000361482	2.84493e-05	5.5613e-06	0.00255232	-0.000353475	0.0256646	-0.000940434	-0.00623899	0.00309438	-0.000572691	0.999947	0.825674	0.92611	0.996998	1	0.922047	0.885414	NA	NA	NA	NA	0.999271
ENSMUSG00000037868	early growth response 2 [Source:MGI Symbol;Acc:MGI:95296]	-3.06535e-06	-0.000507555	-0.000804907	-6.76991e-05	5.8384e-06	-0.00115736	6.85581e-06	-0.0289917	-0.000940328	0.0026893	-0.0270955	-0.00012718	0.999947	0.97637	0.851211	0.996998	1	0.974433	0.994547	NA	NA	NA	NA	0.999271
ENSMUSG00000108820	predicted gene 44620 [Source:MGI Symbol;Acc:MGI:5753196]	-4.77174e-06	0.00168043	-0.000631589	-4.72932e-05	5.27551e-06	-0.000844932	-3.55223e-05	0.00560046	-0.000939087	0.000721841	-0.00999043	-9.57711e-05	0.999947	0.856932	NA	0.996998	1	0.977729	0.989213	NA	NA	NA	NA	0.999271
ENSMUSG00000030669	calcitonin/calcitonin-related polypeptide, alpha [Source:MGI Symbol;Acc:MGI:2151253]	-8.82636e-06	0.00612402	-0.000723089	-4.37076e-05	1.22181e-05	0.00104229	-9.26936e-05	0.0604691	-0.000937322	-0.00102905	-0.00501809	-0.000382843	0.999947	0.627042	0.875883	0.996998	1	0.981879	0.980536	NA	0.984905	NA	NA	0.999271
ENSMUSG00000081718	predicted gene 8261 [Source:MGI Symbol;Acc:MGI:3647364]	-6.45179e-07	0.000974479	0.000282452	1.10204e-05	3.59999e-06	0.00138402	-5.75102e-05	-0.0109558	-0.000934972	-0.00151285	-0.0123717	-0.000351847	0.999947	0.890343	NA	0.996998	1	0.934535	0.986901	NA	NA	NA	NA	0.999271
ENSMUSG00000089309	predicted gene, 24838 [Source:MGI Symbol;Acc:MGI:5454615]	-2.15407e-06	-0.00289958	-0.000296228	4.05301e-05	-9.92655e-06	0.000886419	-0.000185826	-0.00300074	-0.000933663	-0.00495599	0.0190791	-0.000269977	0.999947	0.639019	NA	0.996998	1	0.968704	0.95572	NA	NA	NA	NA	0.999271
ENSMUSG00000059901	a disintegrin-like and metallopeptidase (reprolysin type) with thrombospondin type 1 motif, 14 [Source:MGI Symbol;Acc:MGI:2179942]	-9.74676e-06	0.0214597	-0.0024704	-5.65884e-05	0.000119472	0.00821263	-7.66733e-05	0.0173389	-0.000930986	-0.00179481	-0.143283	-0.00232575	0.999947	0.561384	0.86403	0.996998	1	0.959098	0.991443	0.911008	0.777859	0.974493	0.326991	0.999271
ENSMUSG00000114884	predicted gene, 47675 [Source:MGI Symbol;Acc:MGI:6096772]	2.4345e-06	-0.000398609	4.9722e-05	3.61456e-05	-4.42817e-06	0.00163774	1.28074e-05	0.00669092	-0.000930737	-0.00108612	0.0143994	-0.000411303	0.999947	0.974538	NA	0.996998	1	0.923489	0.994547	NA	NA	NA	NA	0.999271
ENSMUSG00000116829	predicted gene, 49704 [Source:MGI Symbol;Acc:MGI:6215166]	1.98454e-06	-0.00137765	-0.000434536	4.67682e-05	-1.12372e-05	-2.68033e-05	-1.75309e-05	0.0263688	-0.000930336	-0.00190527	0.0391317	-0.000196698	0.999947	0.924019	0.903649	0.996998	1	0.999733	0.993086	NA	NA	NA	NA	0.999271
ENSMUSG00000092480	predicted gene 20495 [Source:MGI Symbol;Acc:MGI:5141960]	-9.21269e-07	-0.00267597	-0.000383413	8.81191e-05	-9.12229e-06	0.00112776	-0.000271816	-0.00292713	-0.000930062	-0.0144691	0.0170881	-0.000339155	0.999947	0.649459	NA	0.996998	1	0.950806	0.947994	NA	NA	NA	NA	0.999271
ENSMUSG00000098164	predicted gene 5493 [Source:MGI Symbol;Acc:MGI:3644511]	1.65683e-06	-0.00309789	-0.000203779	3.43109e-05	-4.05254e-06	0.000739673	-5.87329e-06	-0.0385611	-0.000928743	-0.0014826	-0.00717859	-0.000239086	0.999947	0.632765	NA	0.996998	1	0.974096	0.994547	NA	NA	NA	NA	0.999271
ENSMUSG00000118260	calponin2, pseudogene [Source:MGI Symbol;Acc:MGI:5010061]	2.68618e-06	-0.00464917	-0.000293101	7.97053e-05	-8.5052e-06	0.000992738	-3.6282e-05	-0.0639828	-0.000926775	-0.00387496	-0.0184582	-0.000288035	0.999947	0.591213	0.934736	0.996998	1	0.974433	0.98861	NA	NA	NA	NA	0.999271
ENSMUSG00000041523	uroplakin 2 [Source:MGI Symbol;Acc:MGI:98913]	-4.36528e-06	0.000622455	-0.001436	-3.08012e-05	-2.13106e-07	-0.00175992	-5.87479e-05	0.0107723	-0.000925138	-0.00013666	0.00501931	4.57732e-05	0.999947	0.946692	NA	0.996998	1	0.902971	0.986901	NA	NA	NA	NA	0.999271
ENSMUSG00000060572	microfibrillar-associated protein 2 [Source:MGI Symbol;Acc:MGI:99559]	-7.87699e-06	0.0171731	-0.00306173	0.000369484	2.67756e-05	0.0036088	-0.000331222	0.160473	-0.000923449	-0.0208617	0.0665938	-0.00178205	0.999947	0.607686	0.826741	0.996998	1	0.981879	0.957074	0.231581	0.807347	0.581181	0.656037	0.999271
ENSMUSG00000091636	A kinase (PRKA) anchor inhibitor 1 [Source:MGI Symbol;Acc:MGI:2444600]	5.6519e-07	-0.00336234	-0.000928103	-2.55425e-05	-6.64319e-06	-0.00156041	2.64383e-05	-0.028942	-0.000922482	0.0016125	0.00401927	-0.000127022	0.999947	0.791417	0.833965	0.996998	1	0.970858	0.991443	NA	NA	NA	NA	0.999271
ENSMUSG00000033595	leucine-rich repeat LGI family, member 3 [Source:MGI Symbol;Acc:MGI:2182619]	9.2593e-06	-0.00172655	-0.000694782	0.000120477	1.57591e-06	0.00306238	4.27752e-05	-0.0332613	-0.000920832	-0.00233289	-0.0201095	-0.000671605	0.999947	0.942756	0.893205	0.996998	1	0.954051	0.991443	NA	0.971724	0.905888	NA	0.999271
ENSMUSG00000083168	predicted gene 14201 [Source:MGI Symbol;Acc:MGI:3651330]	-6.83988e-06	-0.00282309	-0.000273306	-7.89233e-05	1.57399e-05	0.00345831	-5.05907e-05	-0.175399	-0.000920243	0.000700811	-0.11461	-0.000669215	0.999947	0.860726	0.960011	0.996998	1	0.946008	0.98839	NA	0.980221	NA	NA	0.999271
ENSMUSG00000025929	interleukin 17A [Source:MGI Symbol;Acc:MGI:107364]	1.07871e-06	0.00218128	-0.000786051	7.24011e-05	-3.67788e-06	-0.00172287	-0.000179645	0.152596	-0.000920042	-0.00735643	0.0635723	-5.55864e-05	0.999947	0.825674	0.851211	0.996998	1	0.952811	0.95572	NA	0.993917	0.576415	NA	0.999271
ENSMUSG00000105251	RIKEN cDNA 4930526M16 gene [Source:MGI Symbol;Acc:MGI:1922486]	3.21299e-06	-0.00373401	-0.00024586	5.84478e-05	-8.67359e-06	0.00057035	-1.52345e-05	-0.0230074	-0.000919878	-0.00251433	0.00809912	-0.000211653	0.999947	0.595848	NA	0.996998	1	0.981879	0.994547	NA	NA	NA	NA	0.999271
ENSMUSG00000021933	guanylate cyclase 1, soluble, beta 2 [Source:MGI Symbol;Acc:MGI:2660873]	-5.87586e-06	0.00476082	3.03002e-05	6.93482e-07	1.18941e-05	0.00268313	-0.000177842	0.0370555	-0.000918134	-0.00335513	-0.00106197	-0.00053571	0.999947	0.592586	0.993867	0.998788	1	0.91291	0.95572	NA	NA	NA	NA	0.999271
ENSMUSG00000085165	predicted gene 12089 [Source:MGI Symbol;Acc:MGI:3650341]	-7.30347e-07	-0.0011034	-3.76374e-05	-1.96586e-05	7.69116e-07	0.000540268	1.18834e-05	-0.0364319	-0.000916722	0.000937925	-0.0190719	-0.000203665	0.999947	0.906656	NA	0.996998	1	0.985402	0.994547	NA	NA	NA	NA	0.999271
ENSMUSG00000103226	predicted gene, 37732 [Source:MGI Symbol;Acc:MGI:5610960]	8.65345e-07	-0.00291356	-8.39716e-05	-6.91041e-06	-3.37402e-08	0.00100885	1.80694e-05	-0.063379	-0.000913554	0.000714743	-0.0255441	-0.000264208	0.999947	0.689296	NA	0.996998	1	0.973345	0.993086	NA	NA	NA	NA	0.999271
ENSMUSG00000108211	predicted gene, 44130 [Source:MGI Symbol;Acc:MGI:5690522]	-5.35037e-06	0.00321049	-0.000318706	1.1862e-05	3.92532e-06	0.00170089	-0.000106471	0.042654	-0.000912489	-0.00285874	0.00970559	-0.000399223	0.999947	0.748532	0.932223	0.996998	1	0.953021	0.968001	NA	NA	NA	NA	0.999271
ENSMUSG00000118119	predicted gene 9937 [Source:MGI Symbol;Acc:MGI:3642051]	1.93411e-06	-0.00138849	-0.000381121	8.07223e-05	-2.28417e-06	0.00114345	-4.03648e-05	-0.0156645	-0.000911507	-0.00439707	-0.00353564	-0.000316231	0.999947	0.921702	NA	0.996998	1	0.971486	0.98839	NA	NA	NA	NA	0.999271
ENSMUSG00000070504	Fc receptor-like 6 [Source:MGI Symbol;Acc:MGI:3618339]	2.89804e-08	0.00160814	-3.8662e-05	-6.80001e-06	2.68353e-06	0.000683453	1.11422e-05	0.0150906	-0.000910248	0.000480411	-0.000643547	-0.000226715	0.999947	0.811302	NA	0.996998	1	0.972917	0.994547	NA	NA	NA	NA	0.999271
ENSMUSG00000078783	predicted gene 9733 [Source:MGI Symbol;Acc:MGI:3780136]	-4.50125e-06	0.0144786	-0.000829163	7.74585e-05	1.10985e-05	-0.000408969	-0.000271392	0.661672	-0.000910107	-0.0096327	0.0787812	-0.000223873	0.999947	0.373273	0.851211	0.996998	1	0.995965	0.903908	NA	0.984905	0.538705	NA	0.999271
ENSMUSG00000100596	predicted gene 29502 [Source:MGI Symbol;Acc:MGI:5580208]	5.59805e-07	-0.00113244	-0.00120296	3.21896e-05	-1.74983e-06	-0.00188205	-2.40167e-05	-0.0118371	-0.000908511	-0.00172268	-0.00244065	-8.08708e-06	0.999947	0.938918	0.826741	0.996998	1	0.935408	0.991443	NA	NA	NA	NA	0.999271
ENSMUSG00000111204	predicted gene, 47320 [Source:MGI Symbol;Acc:MGI:6096203]	-4.02707e-06	0.00133631	-0.000354908	-2.09357e-05	5.42639e-06	0.0001761	-6.19606e-05	-0.00418451	-0.000907767	-0.000687866	-0.0130022	-0.000175824	0.999947	0.885328	NA	0.996998	1	0.998524	0.983661	NA	NA	NA	NA	0.999271
ENSMUSG00000103251	predicted gene, 37519 [Source:MGI Symbol;Acc:MGI:5610747]	-5.08056e-06	0.00251698	-0.000724464	-4.66038e-05	5.29844e-06	-0.000706132	-5.77342e-05	0.0196506	-0.000907366	0.000663608	-0.00564595	-4.67941e-05	0.999947	0.695332	NA	0.996998	1	0.974313	0.986901	NA	NA	NA	NA	0.999271
ENSMUSG00000096722	high mobility group box 1, pseudogene 9 [Source:MGI Symbol;Acc:MGI:96115]	-4.16509e-06	0.00166912	-0.000382596	2.14735e-05	-4.10533e-08	0.000677832	-0.000210037	0.0372229	-0.000905838	-0.00395783	0.0167286	-0.000235761	0.999947	0.841317	NA	0.996998	1	0.977868	0.95572	NA	NA	NA	NA	0.999271
ENSMUSG00000030022	a disintegrin-like and metallopeptidase (reprolysin type) with thrombospondin type 1 motif, 9 [Source:MGI Symbol;Acc:MGI:1916320]	-1.50086e-05	0.0531222	-0.00263951	0.0004043	8.81161e-05	0.00366271	-0.000644824	0.245958	-0.0009057	-0.0312042	0.0235783	-0.00180355	0.999947	0.407859	0.830346	0.996998	1	0.981879	0.825699	0.0978946	0.807347	0.45753	0.889851	0.999271
ENSMUSG00000010461	EYA transcriptional coactivator and phosphatase 4 [Source:MGI Symbol;Acc:MGI:1337104]	8.71463e-06	-0.00819995	-0.00155508	0.00029375	-4.61172e-06	0.00619711	-7.15728e-05	-0.117102	-0.000904348	-0.0100266	-0.0636996	-0.00144539	0.999947	0.768872	0.878688	0.996998	1	0.953021	0.991443	0.367066	0.886173	0.715699	0.626744	0.999271
ENSMUSG00000100108	predicted gene 28100 [Source:MGI Symbol;Acc:MGI:5578806]	-4.5413e-06	0.00171805	-0.000612759	-5.96192e-05	4.43679e-06	-0.000604243	-2.9475e-05	0.0139302	-0.000904058	0.00156777	-0.0071618	-0.000103674	0.999947	0.851604	NA	0.996998	1	0.982656	0.991443	NA	NA	NA	NA	0.999271
ENSMUSG00000098424	predicted gene 27202 [Source:MGI Symbol;Acc:MGI:5521045]	-3.39676e-06	-0.00101203	-0.00105916	2.26395e-05	-1.13217e-05	-0.00200681	-0.000109738	0.0429457	-0.000901471	-0.00385845	0.0454993	-8.09486e-05	0.999947	0.947545	0.826741	0.996998	1	0.953021	0.962108	NA	NA	NA	NA	0.999271
ENSMUSG00000102286	predicted gene, 37004 [Source:MGI Symbol;Acc:MGI:5610232]	-2.29239e-06	-0.000247167	-0.000994748	-2.58424e-05	4.69707e-07	-0.00141605	-8.52692e-06	-0.0102141	-0.000901392	0.000592494	-0.00596423	9.07377e-07	0.999947	0.982887	NA	0.996998	1	0.935408	0.994547	NA	NA	NA	NA	0.999674
ENSMUSG00000102983	predicted gene, 38320 [Source:MGI Symbol;Acc:MGI:5611548]	-1.82965e-05	-0.0011758	-0.00181716	-0.000139129	-5.03529e-06	0.00418938	-0.000179396	-0.00982426	-0.000900842	-0.00267051	0.00182328	-0.00138882	0.999947	0.976175	0.851211	0.996998	1	0.974407	0.980536	0.951423	0.87749	0.945353	0.992621	0.999271
ENSMUSG00000082655	predicted gene 7857 [Source:MGI Symbol;Acc:MGI:3644849]	-5.07057e-06	0.000481774	-0.000678133	-2.61421e-05	-5.66839e-06	-0.00115611	-0.000102094	0.0403333	-0.000900827	-0.00176128	0.0314467	-9.40539e-05	0.999947	0.973257	NA	0.996998	1	0.973867	0.973503	NA	NA	NA	NA	0.999271
ENSMUSG00000018862	otopetrin 3 [Source:MGI Symbol;Acc:MGI:1916852]	-3.43728e-06	3.24487e-05	-0.000299903	-5.61793e-05	-5.22395e-06	-7.8549e-05	-1.03657e-06	0.0187401	-0.000899741	0.00163827	0.0215513	-0.00018755	0.999947	0.998941	NA	0.996998	1	0.99921	0.998843	NA	NA	NA	NA	0.999271
ENSMUSG00000090319	predicted gene 4462 [Source:MGI Symbol;Acc:MGI:3782646]	-1.28494e-06	0.00236721	1.50289e-05	3.85823e-05	-1.32383e-06	0.00576977	-4.21819e-05	0.0462813	-0.000898968	-0.00249724	0.0270792	-0.000965617	0.999947	0.915381	0.998351	0.996998	1	0.891556	0.991443	0.671878	0.977975	0.896976	NA	0.999271
ENSMUSG00000101827	predicted gene 28686 [Source:MGI Symbol;Acc:MGI:5579392]	-7.49366e-07	-0.00125173	-0.000814454	-8.33693e-06	-2.74949e-06	-0.000590193	2.47565e-06	-0.00560302	-0.000897178	0.000369451	0.00403508	-9.85735e-06	0.999947	0.809333	NA	0.996998	1	0.966493	0.997402	NA	NA	NA	NA	0.999271
ENSMUSG00000087660	RIKEN cDNA B230398E01 gene [Source:MGI Symbol;Acc:MGI:1925930]	-9.33441e-07	0.000806694	-0.0020962	-3.26589e-05	2.46775e-06	-0.00238485	2.61033e-05	0.00288468	-0.00089691	0.00180307	-0.00479094	8.11717e-05	0.999947	0.943215	NA	0.996998	1	0.873981	0.991443	NA	NA	NA	NA	0.999271
ENSMUSG00000107633	predicted gene, 44078 [Source:MGI Symbol;Acc:MGI:5690470]	5.18847e-06	0.00189483	-0.000512192	8.33182e-05	1.58661e-07	-0.000108659	-3.72555e-06	0.03519	-0.000894755	-0.002464	0.0180523	-0.000198737	0.999947	0.908216	0.892291	0.996998	1	0.998782	0.994808	NA	NA	NA	NA	0.999271
ENSMUSG00000071280	predicted gene 10322 [Source:MGI Symbol;Acc:MGI:3704363]	-4.47945e-06	0.000704977	-0.000419073	2.42575e-06	3.81494e-06	0.000729812	-7.61624e-05	-0.00711692	-0.000893928	-0.00218505	-0.0113772	-0.000273499	0.999947	0.963455	0.909071	0.99801	1	0.984913	0.980536	NA	NA	NA	NA	0.999271
ENSMUSG00000031139	mcf.2 transforming sequence [Source:MGI Symbol;Acc:MGI:96932]	2.35285e-06	-0.00384986	-0.000322878	1.75504e-05	-5.91838e-06	-2.42359e-06	2.36233e-05	-0.0410227	-0.000890551	-4.10808e-05	-0.0034	-0.000132794	0.999947	0.568804	NA	0.996998	1	0.999829	0.991443	NA	NA	NA	NA	0.999271
ENSMUSG00000015468	notch 4 [Source:MGI Symbol;Acc:MGI:107471]	-3.48379e-05	0.0235208	-0.00506589	0.000290596	-5.70334e-06	-0.0067306	-0.00104498	0.335033	-0.000889602	-0.0317458	0.211776	-0.00148246	0.999947	0.548636	0.817805	0.996998	1	0.973867	0.776076	0.0349037	0.73444	0.486726	0.176126	0.999271
ENSMUSG00000018500	adenosine A2b receptor [Source:MGI Symbol;Acc:MGI:99403]	2.5682e-06	0.00479806	-0.0023961	0.000146068	-1.55448e-05	0.000501756	-5.73784e-05	0.101614	-0.000888407	-0.00565747	0.0894767	-0.0011294	0.999947	0.88269	0.826741	0.996998	1	0.998524	0.991443	0.436043	0.878928	0.863729	0.493776	0.999271
ENSMUSG00000030606	hyaluronan and proteoglycan link protein 3 [Source:MGI Symbol;Acc:MGI:1914916]	-1.09486e-05	0.0078711	-0.000572848	-0.0001276	1.72669e-05	0.00211174	-5.28699e-05	0.0633201	-0.000887998	0.00196772	-0.0102106	-0.000572751	0.999947	0.630662	0.91422	0.996998	1	0.974407	0.98839	NA	0.980221	NA	NA	0.999271
ENSMUSG00000031538	plasminogen activator, tissue [Source:MGI Symbol;Acc:MGI:97610]	-5.74556e-05	0.0651932	-0.00555164	0.000157039	0.000103504	-0.00567084	-0.00192508	0.231678	-0.000887156	-0.0343827	0.0391821	-0.00173359	0.999947	0.396985	0.817805	0.996998	1	0.978561	0.587045	0.0885054	0.704107	0.478851	0.819951	0.999271
ENSMUSG00000020469	myosin, light polypeptide 7, regulatory [Source:MGI Symbol;Acc:MGI:107495]	-2.79074e-06	0.0137665	-0.0019791	0.000253276	-1.44083e-05	-0.00756743	-0.000621129	1.16574	-0.000881842	-0.0306123	0.53815	-0.000400986	0.999947	0.552947	0.826741	0.996998	1	0.924274	0.770253	0.00149531	0.91529	0.367028	0.0167561	0.999271
ENSMUSG00000060180	myosin, heavy polypeptide 13, skeletal muscle [Source:MGI Symbol;Acc:MGI:1339967]	-5.62054e-06	0.000759982	-0.00104422	-5.99146e-05	3.71947e-06	-0.00171143	-3.21165e-05	-0.00439063	-0.00088162	0.00117776	-0.0105958	-2.40803e-05	0.999947	0.943283	NA	0.996998	1	0.941383	0.991443	NA	NA	NA	NA	0.999271
ENSMUSG00000080645	microRNA 1198 [Source:MGI Symbol;Acc:MGI:3783371]	-1.14438e-05	-0.00259394	-0.00106257	-0.000107768	-3.5529e-06	-0.00220212	-7.93833e-05	-0.0348683	-0.000881395	-0.000400339	-0.0143227	-0.000229426	0.999947	0.864494	0.834709	0.996998	1	0.972618	0.980536	NA	0.984905	NA	NA	0.999271
ENSMUSG00000110484	predicted gene 45712 [Source:MGI Symbol;Acc:MGI:5804827]	-6.55757e-06	0.00261131	-0.000210212	-4.33634e-05	4.84948e-06	0.000798154	-8.66584e-05	0.0265165	-0.000881332	-0.000764017	0.00210011	-0.000257645	0.999947	0.785969	0.957319	0.996998	1	0.981879	0.980536	NA	NA	NA	NA	0.999271
ENSMUSG00000099491	RIKEN cDNA 4930533D04 gene [Source:MGI Symbol;Acc:MGI:1922427]	-5.79344e-06	0.00399504	-0.00177504	-5.21081e-05	7.76465e-06	-0.00190258	-5.52312e-05	0.0277529	-0.000881306	0.000729234	-0.00573516	7.43881e-05	0.999947	0.544557	NA	0.996998	1	0.882287	0.986901	NA	NA	NA	NA	0.999271
ENSMUSG00000092366	predicted gene, 17782 [Source:MGI Symbol;Acc:MGI:5009946]	-8.15299e-07	0.0016095	-0.000202616	2.43294e-06	1.54807e-06	0.000214033	-2.86881e-05	0.0182846	-0.000879749	-0.000550742	0.00399629	-0.000144421	0.999947	0.779859	NA	0.997498	1	0.990872	0.991443	NA	NA	NA	NA	0.999271
ENSMUSG00000068231	vomeronasal 1 receptor 43 [Source:MGI Symbol;Acc:MGI:2148510]	-3.78236e-06	0.00709867	-0.00113399	1.46552e-05	4.78821e-07	-0.00220774	-7.643e-05	0.138424	-0.000876077	-0.00301352	0.0601854	-0.000125579	0.999947	0.60106	0.826741	0.996998	1	0.957823	0.980536	NA	0.988623	NA	NA	0.999271
ENSMUSG00000090329	predicted gene 17160 [Source:MGI Symbol;Acc:MGI:4937987]	-2.8187e-06	-0.000249262	-0.000160422	1.60222e-05	-1.55708e-06	0.000792132	-0.000171077	0.00689472	-0.000872928	-0.00324586	0.00648911	-0.000235917	0.999947	0.982455	NA	0.996998	1	0.974407	0.957074	NA	NA	NA	NA	0.999271
ENSMUSG00000062309	ribonuclease P/MRP 25 subunit [Source:MGI Symbol;Acc:MGI:2143151]	-1.10013e-05	-0.00201262	-0.00140137	0.000158758	-2.79388e-05	0.00427244	-0.000265308	0.0473066	-0.000870977	-0.013374	0.078716	-0.00114723	0.999947	0.950498	0.877087	0.996998	1	0.968148	0.95572	0.717485	0.918757	0.592477	0.505295	0.999271
ENSMUSG00000035295	WD repeat domain 38 [Source:MGI Symbol;Acc:MGI:1923896]	-2.74546e-05	6.64273e-05	-0.00263094	-0.000140719	-1.93487e-05	-0.00593596	-0.00048772	0.0795492	-0.000870968	-0.00609279	0.0843612	-0.000170604	0.999947	0.998941	0.815913	0.996998	1	0.906215	0.776076	0.456892	0.967519	0.7372	NA	0.999271
ENSMUSG00000065530	microRNA 99a [Source:MGI Symbol;Acc:MGI:2676912]	-2.43917e-06	0.000108967	0.000161447	7.29909e-06	-7.00857e-06	0.00235945	-6.0502e-05	0.025537	-0.000870857	-0.00175008	0.0283925	-0.000477932	0.999947	0.994016	NA	0.996998	1	0.906505	0.983661	NA	NA	NA	NA	0.999271
ENSMUSG00000106261	predicted gene, 34086 [Source:MGI Symbol;Acc:MGI:5593245]	8.98996e-07	-0.00675549	-0.000952062	1.16491e-05	-1.16809e-05	-0.00163439	5.95781e-07	-0.0691843	-0.000869438	-0.000301428	-0.00902549	-0.00011201	0.999947	0.499319	0.830346	0.996998	1	0.968148	0.999126	NA	NA	NA	NA	0.999271
ENSMUSG00000096461	immunoglobulin kappa variable 14-130 [Source:MGI Symbol;Acc:MGI:3645770]	-1.83989e-06	0.00321762	0.000376752	4.27125e-05	-1.31727e-08	0.00315963	-0.000143768	0.0784117	-0.000869342	-0.00454335	0.0271409	-0.00147978	0.999947	0.564316	0.908723	0.996998	1	0.720923	0.961259	NA	NA	NA	NA	0.999271
ENSMUSG00000111938	RIKEN cDNA 2900045O20 gene [Source:MGI Symbol;Acc:MGI:1920205]	-4.83567e-06	-0.00362791	-0.000364139	-5.09908e-05	-6.97639e-06	-1.45284e-06	-2.70851e-05	-0.0382541	-0.000868459	0.000614093	-0.00137774	-0.000199353	0.999947	0.635066	NA	0.996998	1	0.999859	0.991443	NA	NA	NA	NA	0.999271
ENSMUSG00000028873	cell division cycle associated 8 [Source:MGI Symbol;Acc:MGI:1196274]	-9.93016e-06	0.0268189	-0.00284318	0.000574102	9.38794e-06	0.0065744	-0.000646471	0.369274	-0.000866375	-0.036417	0.194878	-0.00232161	0.999947	0.507863	0.845386	0.996998	1	0.973345	0.885414	0.0286121	0.75767	0.416195	0.201993	0.999271
ENSMUSG00000092261	predicted gene 20519 [Source:MGI Symbol;Acc:MGI:5141984]	-1.05867e-05	0.00102907	-0.0034708	-0.000104846	1.43296e-06	-0.00364409	-9.19444e-05	0.0127629	-0.000864635	0.00119916	0.00236683	0.000119949	0.999947	0.924907	0.808976	0.996998	1	0.819602	0.979965	NA	NA	NA	NA	0.999271
ENSMUSG00000014813	stanniocalcin 1 [Source:MGI Symbol;Acc:MGI:109131]	-5.10078e-05	0.00525913	-0.00616237	-0.000521206	4.44404e-05	-0.0149106	-0.000263617	-0.0164795	-0.000864328	0.00327497	-0.0765626	-0.000359924	0.999947	0.878363	0.651529	0.996998	1	0.863643	0.960926	0.914873	0.852353	0.941242	0.580513	0.999271
ENSMUSG00000078632	leucine rich repeat containing 37A [Source:MGI Symbol;Acc:MGI:2685097]	3.81172e-07	0.0036783	0.000514664	2.13418e-05	3.01688e-06	0.00243943	-2.47901e-05	0.0652559	-0.000861198	-0.00129689	0.0238484	-0.000453309	0.999947	0.63205	NA	0.996998	1	0.894093	0.991443	NA	NA	NA	NA	0.999271
ENSMUSG00000073051	predicted gene 14812 [Source:MGI Symbol;Acc:MGI:3642165]	-5.43185e-06	0.00140822	-0.000430099	-2.57857e-05	-1.8158e-06	-3.78368e-05	-0.00014839	0.0293905	-0.000859788	-0.000920098	0.0160386	-0.000118191	0.999947	0.834239	NA	0.996998	1	0.999619	0.958979	NA	NA	NA	NA	0.999271
ENSMUSG00000100394	predicted gene 28791 [Source:MGI Symbol;Acc:MGI:5579497]	1.36626e-06	-0.00305189	-0.000559457	-8.49734e-06	-4.94021e-06	-0.00034278	2.38398e-05	-0.0313213	-0.000859517	0.00102361	-0.00249919	-0.00020341	0.999947	0.817024	0.888922	0.997498	1	0.998003	0.991696	NA	NA	NA	NA	0.999271
ENSMUSG00000027867	sperm associated antigen 17 [Source:MGI Symbol;Acc:MGI:1921612]	3.25192e-06	-0.0122945	-0.00276199	-6.51412e-05	-8.17942e-06	-0.00486232	6.7477e-05	-0.152454	-0.000859438	0.00404071	-0.0634323	-0.000479758	0.999947	0.622231	0.826741	0.996998	1	0.956709	0.991443	0.242985	0.945904	0.886172	0.58768	0.999271
ENSMUSG00000029553	transcription factor EC [Source:MGI Symbol;Acc:MGI:1333760]	-1.02397e-06	0.00971062	-0.00129914	0.000189366	4.41321e-06	7.60121e-05	-0.000138751	0.177401	-0.000857927	-0.0111691	0.0716172	-0.000466822	0.999947	0.601862	0.826741	0.996998	1	0.999733	0.962108	0.140143	0.967519	0.577457	0.429624	0.999271
ENSMUSG00000085300	predicted gene 16345 [Source:MGI Symbol;Acc:MGI:3840130]	1.47413e-06	-0.000679232	0.000361081	7.29622e-05	-4.08054e-06	0.00273986	-0.000105128	0.0167811	-0.000857871	-0.00630335	0.0164127	-0.000783973	0.999947	0.944183	NA	0.996998	1	0.827926	0.973503	NA	NA	NA	NA	0.999271
ENSMUSG00000037466	tubulin epsilon and delta complex 1 [Source:MGI Symbol;Acc:MGI:2144738]	-2.69416e-05	0.0129709	-0.0048937	0.000451556	-8.72535e-05	-0.00414963	-0.00104539	0.336224	-0.000857198	-0.0363317	0.380554	-0.00214811	0.999947	0.727231	0.826741	0.996998	1	0.986015	0.814669	0.0231338	0.687019	0.486726	0.0443381	0.999271
ENSMUSG00000086123	predicted pseudogene 16060 [Source:MGI Symbol;Acc:MGI:3783246]	-4.32253e-06	0.00360302	-0.000788179	-4.14507e-05	3.91653e-06	-0.00142782	-2.64936e-05	0.044737	-0.000856954	0.000355977	0.0114414	-8.7686e-05	0.999947	0.733699	0.851211	0.996998	1	0.968148	0.991443	NA	NA	NA	NA	0.999271
ENSMUSG00000082018	predicted gene 6322 [Source:MGI Symbol;Acc:MGI:3645541]	-1.77407e-06	-0.00234478	-0.000518033	-1.7751e-05	-2.93315e-06	-0.000440528	-1.26393e-05	-0.0248414	-0.000853422	0.000442048	-0.0028271	-6.18078e-05	0.999947	0.68711	NA	0.996998	1	0.981879	0.994547	NA	NA	NA	NA	0.999271
ENSMUSG00000024087	cytochrome P450, family 1, subfamily b, polypeptide 1 [Source:MGI Symbol;Acc:MGI:88590]	7.99683e-06	0.0114915	-0.000562472	0.000229041	1.07491e-05	0.00245192	-3.2202e-05	0.219145	-0.000850652	-0.00945011	0.0559678	-0.000522474	0.999947	0.44084	0.895111	0.996998	1	0.956066	0.991443	0.0573709	0.984905	0.568971	0.428467	0.999271
ENSMUSG00000112889	predicted gene, 47073 [Source:MGI Symbol;Acc:MGI:6095792]	-1.14443e-06	-0.000318879	-0.000530625	1.19913e-05	-5.90923e-06	0.000510065	-2.19868e-05	0.0115201	-0.000848753	-0.00105475	0.0196461	-0.00027225	0.999947	0.988859	0.892762	0.996998	1	0.991744	0.993086	NA	0.993753	NA	NA	0.999271
ENSMUSG00000014609	cholinergic receptor, nicotinic, epsilon polypeptide [Source:MGI Symbol;Acc:MGI:87894]	1.21244e-07	0.00175003	-0.000149112	4.53244e-05	3.9136e-06	0.00148371	-4.05379e-05	0.014319	-0.000848575	-0.00276715	-0.000865687	-0.00033967	0.999947	0.881942	NA	0.996998	1	0.954051	0.98839	NA	NA	NA	NA	0.999271
ENSMUSG00000027261	hydroxyacid oxidase 1, liver [Source:MGI Symbol;Acc:MGI:96011]	-7.79148e-07	0.00143124	-0.000246821	2.52131e-05	4.26873e-07	0.00120392	-3.37234e-05	0.0254198	-0.000846985	-0.00183999	0.0122833	-0.000319363	0.999947	0.931767	0.953695	0.996998	1	0.977743	0.991443	NA	NA	NA	NA	0.999271
ENSMUSG00000112567	predicted gene, 32899 [Source:MGI Symbol;Acc:MGI:5592058]	3.87627e-08	-0.00138681	-0.000138965	3.85528e-06	-1.43723e-06	0.000735578	-2.96985e-06	-0.0180586	-0.000846123	-0.000216348	-0.00370426	-0.000221321	0.999947	0.866165	NA	0.997498	1	0.974407	0.995354	NA	NA	NA	NA	0.999271
ENSMUSG00000113308	predicted gene, 48445 [Source:MGI Symbol;Acc:MGI:6097956]	-1.64702e-06	0.00190622	-5.28169e-05	2.78133e-05	-9.49541e-06	0.00103088	-0.000235342	0.142113	-0.000845974	-0.00540553	0.0738685	-0.000272831	0.999947	0.863817	0.989002	0.996998	1	0.978646	0.947994	NA	NA	NA	NA	0.999271
ENSMUSG00000059305	pre-B lymphocyte gene 1 [Source:MGI Symbol;Acc:MGI:98936]	-1.17755e-05	0.00054568	-0.000889491	-0.000120931	2.63488e-06	-0.00142392	-7.38707e-05	-0.000642824	-0.000845136	0.000300664	-0.0053985	-0.00028029	0.999947	0.98225	0.866861	0.996998	1	0.981879	0.983203	NA	0.984905	NA	NA	0.999271
ENSMUSG00000013974	mast cell expressed membrane protein 1 [Source:MGI Symbol;Acc:MGI:1916439]	-1.59389e-06	0.0180282	-0.00158092	0.000246192	-2.57624e-06	-0.00219211	-0.000279868	0.810785	-0.000845134	-0.0220289	0.223721	-0.000410069	0.999947	0.43586	0.826741	0.996998	1	0.977925	0.88593	0.00644417	0.967519	0.416195	0.0676517	0.999271
ENSMUSG00000083094	predicted gene 4908 [Source:MGI Symbol;Acc:MGI:3645476]	-1.17342e-06	0.000558011	-3.87593e-05	2.43481e-05	-8.43082e-07	0.00130995	-5.47202e-05	0.0154757	-0.000845104	-0.00216382	0.0090125	-0.000315107	0.999947	0.960007	0.991546	0.996998	1	0.952497	0.986901	NA	NA	NA	NA	0.999271
ENSMUSG00000054258	predicted gene 5082 [Source:MGI Symbol;Acc:MGI:3644232]	-3.46083e-06	-0.002006	-0.000730074	-1.51978e-05	-4.08145e-06	-0.00113087	-5.85618e-05	-0.0158598	-0.000844753	-0.00103021	0.000836786	-4.96637e-05	0.999947	0.796533	NA	0.996998	1	0.967948	0.986901	NA	NA	NA	NA	0.999271
ENSMUSG00000025402	Ngfi-A binding protein 2 [Source:MGI Symbol;Acc:MGI:107563]	-6.77909e-05	0.0179333	-0.00792829	-0.000772219	1.99272e-05	-0.0261293	-0.000488522	0.168121	-0.000843846	0.00117149	0.0953315	-0.000477014	0.999947	0.61856	0.620325	0.996998	1	0.803579	0.95572	0.185744	0.705365	0.985675	0.531609	0.999271
ENSMUSG00000001555	FK506 binding protein 10 [Source:MGI Symbol;Acc:MGI:104769]	-1.72247e-05	0.0112225	-0.003488	0.000368121	-7.27414e-07	0.00511282	-0.000479165	0.144929	-0.000841636	-0.0246645	0.102901	-0.00229629	0.999947	0.748667	0.826741	0.996998	1	0.978646	0.947994	0.26194	0.752765	0.581181	0.488903	0.999271
ENSMUSG00000064590	predicted gene, 22301 [Source:MGI Symbol;Acc:MGI:5452078]	-1.81957e-06	-0.000934739	-0.00221362	-1.70394e-05	-6.73219e-07	-0.00261529	-1.22599e-05	-0.0140796	-0.000841494	0.000247434	-0.00466001	0.000115375	0.999947	0.930946	NA	0.996998	1	0.842447	0.994547	NA	NA	NA	NA	0.999271
ENSMUSG00000035455	fidgetin-like 1 [Source:MGI Symbol;Acc:MGI:1890648]	-3.86839e-06	0.00337858	-0.00177696	0.00038919	-3.05914e-05	0.00610667	-0.000359335	0.142182	-0.000837185	-0.0231656	0.142452	-0.00170969	0.999947	0.928178	0.877459	0.996998	1	0.967328	0.948107	0.286883	0.859598	0.517646	0.30647	0.999271
ENSMUSG00000074052	cDNA sequence BC048644 [Source:MGI Symbol;Acc:MGI:3039566]	-8.5112e-06	0.0054238	-0.000629765	1.26884e-05	2.80276e-06	0.000318465	-0.000249453	0.0977476	-0.000836586	-0.00582257	0.0434099	-0.000296303	0.999947	0.668798	0.886292	0.996998	1	0.998524	0.918593	NA	0.986005	NA	NA	0.999271
ENSMUSG00000112226	predicted gene, 48786 [Source:MGI Symbol;Acc:MGI:6098486]	7.19369e-07	0.0104315	-0.000702926	0.000132473	1.69836e-05	0.000116123	-0.000747574	0.446889	-0.00083642	-0.0586178	0.0650184	-0.000163994	0.999947	0.403762	0.86403	0.996998	1	0.998524	0.800496	NA	0.993917	NA	NA	0.999271
ENSMUSG00000057135	SLP adaptor and CSK interacting membrane protein [Source:MGI Symbol;Acc:MGI:3610314]	1.50924e-05	0.0222765	-0.00172564	0.000417631	8.87549e-06	0.000894737	-8.08957e-05	0.369401	-0.000835197	-0.0146266	0.135935	-0.00081537	0.999947	0.475966	0.830346	0.996998	1	0.996619	0.98839	0.0404388	0.948042	0.579125	0.264636	0.999271
ENSMUSG00000056856	janus kinase and microtubule interacting protein 3 [Source:MGI Symbol;Acc:MGI:1921254]	-4.64176e-06	0.00123366	0.000167243	-2.72786e-05	3.34093e-06	0.00436423	-4.47847e-05	0.00893805	-0.00083495	-0.000684673	-0.00296034	-0.000698691	0.999947	0.945163	0.972039	0.996998	1	0.897841	0.98839	NA	0.984905	NA	NA	0.999271
ENSMUSG00000075610	transmembrane protein 92 [Source:MGI Symbol;Acc:MGI:3034723]	4.22479e-06	0.00267879	-9.49667e-05	9.82648e-05	7.22871e-07	0.00247038	-2.09246e-05	0.0492659	-0.000833203	-0.00367074	0.0230047	-0.000472046	0.999947	0.855944	0.981617	0.996998	1	0.94232	0.993086	NA	0.993753	NA	NA	0.999271
ENSMUSG00000041872	interleukin 17F [Source:MGI Symbol;Acc:MGI:2676631]	-1.99984e-06	-0.000239818	-0.000427765	7.03531e-05	-7.95229e-06	0.00145392	-0.000102468	0.0385057	-0.000832331	-0.00554745	0.0365858	-0.000419371	0.999947	0.992956	0.92611	0.996998	1	0.978589	0.973503	NA	0.984905	NA	NA	0.999271
ENSMUSG00000094872	immunoglobulin kappa chain variable 9-120 [Source:MGI Symbol;Acc:MGI:3647784]	2.29476e-06	-0.00178294	0.000719089	-2.41995e-05	4.10708e-06	0.00644844	4.01747e-05	-0.0410101	-0.000832217	0.00203418	-0.0292847	-0.00170291	0.999947	0.906832	0.867945	0.996998	1	0.756954	0.989213	0.635547	0.984905	0.88712	0.663468	0.999271
ENSMUSG00000112064	predicted gene, 47399 [Source:MGI Symbol;Acc:MGI:6096327]	-7.82068e-06	0.00171151	-0.000603889	-0.000145974	8.33114e-06	0.000335939	8.95476e-07	0.000263801	-0.000831863	0.00501953	-0.0219843	-0.000352732	0.999947	0.929128	0.894252	0.996998	1	0.998524	0.998987	NA	0.984905	NA	NA	0.999271
ENSMUSG00000021260	hedgehog interacting protein-like 1 [Source:MGI Symbol;Acc:MGI:1919265]	3.72647e-06	0.00330091	-0.00108646	0.000410392	9.66807e-06	0.0118709	-0.000171404	0.0292105	-0.000830985	-0.0170927	0.00527752	-0.00207363	0.999947	0.925359	0.912036	0.996998	1	0.881722	0.980536	0.838074	0.878928	0.581181	0.976815	0.999271
ENSMUSG00000024857	calcium binding protein 2 [Source:MGI Symbol;Acc:MGI:1352749]	-4.15926e-06	0.000171684	-0.000294965	-7.99973e-06	2.81961e-06	0.00155711	-0.000102895	-0.00366315	-0.000827642	-0.00149759	-0.00865983	-0.000374261	0.999947	0.989018	0.931253	0.996998	1	0.935408	0.973503	NA	0.993917	NA	NA	0.999271
ENSMUSG00000074026	predicted pseudogene 6091 [Source:MGI Symbol;Acc:MGI:3648068]	-2.12885e-05	0.0120698	-0.00196207	-0.000118939	1.81658e-05	-0.00125639	-0.000171276	0.110691	-0.000827455	-0.00284651	0.0253925	-0.000621942	0.999947	0.611298	0.826741	0.996998	1	0.990872	0.962108	0.365241	0.948042	0.916781	NA	0.999271
ENSMUSG00000112255	predicted gene, 47594 [Source:MGI Symbol;Acc:MGI:6096642]	-3.10807e-06	0.00282972	-0.000482716	-5.8205e-06	5.41772e-06	0.000390101	-3.9655e-05	0.0267383	-0.000826955	-0.000834961	-0.00242468	-0.000215025	0.999947	0.794121	0.893205	0.997498	1	0.992052	0.98839	NA	NA	NA	NA	0.999271
ENSMUSG00000116823	predicted gene, 49595 [Source:MGI Symbol;Acc:MGI:6215001]	-2.98502e-06	0.000649657	-0.000354069	-2.00004e-05	6.69965e-06	0.00106344	-2.75089e-05	-0.0157	-0.000825269	5.13986e-05	-0.0238219	-0.000292705	0.999947	0.96582	0.922814	0.996998	1	0.974407	0.991443	NA	NA	NA	NA	0.999271
ENSMUSG00000031167	RNA binding motif (RNP1, RRM) protein 3 [Source:MGI Symbol;Acc:MGI:1099460]	-8.21141e-06	0.0072305	-0.00430603	6.16366e-05	-3.19291e-05	-0.00782168	-0.000134527	0.165091	-0.000821375	-0.00681334	0.158334	-0.00106233	0.999947	0.834239	0.826741	0.996998	1	0.960207	0.986901	0.218769	0.807347	0.877571	0.279937	0.999271
ENSMUSG00000114485	predicted gene, 47330 [Source:MGI Symbol;Acc:MGI:6096218]	7.23394e-07	0.000798912	-8.2146e-05	2.88111e-05	1.65019e-06	0.000752104	-2.27498e-05	0.00546688	-0.000820427	-0.00159056	-0.000912645	-0.000228998	0.999947	0.929927	NA	0.996998	1	0.968148	0.991872	NA	NA	NA	NA	0.999271
ENSMUSG00000007480	melanocortin 5 receptor [Source:MGI Symbol;Acc:MGI:99420]	7.42083e-06	-0.000597235	0.000795878	0.000164295	8.12528e-06	0.00724166	-6.3754e-06	-0.0743516	-0.000819909	-0.0060307	-0.0575272	-0.00271055	0.999947	0.976175	0.855032	0.996998	1	0.682113	0.994547	NA	0.993753	NA	NA	0.999271
ENSMUSG00000103543	predicted gene, 37669 [Source:MGI Symbol;Acc:MGI:5610897]	1.79075e-06	-0.00022063	-0.00213741	2.56289e-05	2.30847e-06	-0.00327512	3.12773e-06	-0.0167209	-0.000816737	-0.000637451	-0.0133501	0.00013283	0.999947	0.991407	NA	0.996998	1	0.827926	0.995354	NA	NA	NA	NA	0.999271
ENSMUSG00000027469	TPX2, microtubule-associated [Source:MGI Symbol;Acc:MGI:1919369]	-2.84223e-06	0.0189428	-0.00393508	0.000448867	1.93002e-05	-0.00243826	-0.000338475	0.21358	-0.000816665	-0.0232322	0.105511	-0.00144246	0.999947	0.592741	0.826741	0.996998	1	0.990301	0.957074	0.13062	0.807347	0.568484	0.465072	0.999271
ENSMUSG00000099238	microRNA 7001 [Source:MGI Symbol;Acc:MGI:5531268]	-4.33997e-07	-0.000628661	-0.00080396	3.9684e-05	-7.41314e-06	-0.000951964	-4.09152e-05	0.020598	-0.000814607	-0.00250848	0.0267421	-0.000115527	0.999947	0.971943	0.851211	0.996998	1	0.978561	0.98839	NA	NA	NA	NA	0.999271
[truncated: 26,304 more rows]
